# Supplementary material for: 2,4-Dimethyl-N-(2-methyl­phen­yl)benzene­sulfonamide
Source: Acta Crystallogr Sect E Struct Rep Online. 2009 Nov 25;65(Pt 12):o3210. doi: 10.1107/S1600536809049563 (PMC2972019; doi:10.1107/S1600536809049563)
Supplement: Supplementary file 2 [file e-65-o3210-Isup2.hkl]

# 
# h,k,l, Fc-squared, Fo-squared, sigma(Fo-squared) and status flag 
# 
data_I
_shelx_title ' S59 P-1' 
_shelx_refln_list_code          4 
_shelx_F_calc_maximum      116.71 
_exptl_crystal_F_000       292.00 
_reflns_d_resolution_high  0.8001 
 
loop_ 
 _symmetry_equiv_pos_as_xyz 
 'x, y, z' 
 '-x, -y, -z' 
 
_cell_length_a     8.1789 
_cell_length_b     8.2659 
_cell_length_c    11.0050 
_cell_angle_alpha  96.249 
_cell_angle_beta   96.078 
_cell_angle_gamma 106.782 
 
_shelx_F_squared_multiplier     1.000 
 
loop_ 
 _refln_index_h 
 _refln_index_k 
 _refln_index_l 
 _refln_F_squared_calc 
 _refln_F_squared_meas 
 _refln_F_squared_sigma 
 _refln_observed_status 
   2   0   0      802.60      718.77      1.43 o 
   3   0   0      510.73      520.71      2.00 o 
   4   0   0       94.51      108.01      1.35 o 
   5   0   0      164.17      138.27      0.87 o 
   6   0   0       99.18      100.61      0.87 o 
   7   0   0       14.83       14.18      0.52 o 
   8   0   0       28.91       28.87      1.23 o 
   9   0   0        0.47        0.86      0.66 o 
  -9   1   0        1.68        2.89      1.32 o 
  -8   1   0       23.77       23.53      0.97 o 
  -7   1   0      437.17      404.08      2.50 o 
  -6   1   0        0.85        0.52      0.35 o 
  -5   1   0       40.35       35.20      0.50 o 
  -4   1   0      647.97      724.23      1.68 o 
  -3   1   0      375.47      408.39      3.29 o 
  -2   1   0     1028.33      980.03      8.44 o 
  -1   1   0     3650.87     3754.68     13.71 o 
   1   1   0     1004.54     1055.35      8.82 o 
   2   1   0      157.76      192.75      0.75 o 
   3   1   0        0.16        0.49      0.15 o 
   4   1   0      102.49      122.09      1.00 o 
   5   1   0       74.11       69.90      0.65 o 
   6   1   0        8.50        6.90      0.61 o 
   7   1   0       22.67       22.81      0.80 o 
   8   1   0        7.52        8.94      0.71 o 
   9   1   0        9.57       10.49      2.11 o 
 -10   2   0       16.62       15.86      1.10 o 
  -9   2   0        5.02        5.17      0.85 o 
  -8   2   0       10.04       10.48      0.53 o 
  -7   2   0      499.29      459.85      1.90 o 
  -6   2   0        2.26        3.06      0.38 o 
  -5   2   0       42.30       37.32      0.63 o 
  -4   2   0        6.98        4.55      0.50 o 
  -3   2   0      777.61      839.51      1.65 o 
  -2   2   0     1237.52     1206.93      5.77 o 
  -1   2   0        2.12        0.27      0.14 o 
   0   2   0      259.25      277.02      0.91 o 
   1   2   0       47.64       36.32      0.41 o 
   2   2   0     1103.52     1117.06      7.48 o 
   3   2   0      377.69      452.18      1.69 o 
   4   2   0      128.79      137.66      3.16 o 
   5   2   0       17.11       21.93      0.66 o 
   6   2   0      142.79      138.10      1.47 o 
   7   2   0       15.13       16.01      1.01 o 
   8   2   0       12.39       13.45      0.79 o 
 -10   3   0       24.01       21.52      1.18 o 
  -9   3   0       21.28       20.86      0.75 o 
  -8   3   0       34.23       29.97      0.78 o 
  -7   3   0       32.29       33.61      1.24 o 
  -6   3   0        9.46        8.46      0.69 o 
  -5   3   0      214.48      214.70      1.86 o 
  -4   3   0      143.43      169.90      1.52 o 
  -3   3   0      196.38      183.12      2.01 o 
  -2   3   0       45.83       48.74      0.71 o 
  -1   3   0      147.27      166.24      1.10 o 
   0   3   0        3.64        8.50      0.19 o 
   1   3   0        1.67        4.76      0.42 o 
   2   3   0        3.28        2.80      0.29 o 
   3   3   0       61.23       57.65      0.67 o 
   4   3   0        0.70       -0.45      0.75 o 
   5   3   0       18.18       17.11      1.04 o 
   6   3   0       80.40       77.76      1.69 o 
   7   3   0       10.25        8.88      1.09 o 
   8   3   0        6.19        4.74      1.10 o 
 -10   4   0       25.60       26.78      1.31 o 
  -9   4   0       18.53       18.42      0.75 o 
  -8   4   0        8.25        8.15      0.77 o 
  -7   4   0       73.20       69.74      1.42 o 
  -6   4   0       18.62       13.90      0.82 o 
  -5   4   0      657.22      628.63      3.23 o 
  -4   4   0        2.98        3.49      0.52 o 
  -3   4   0       90.92       91.43      4.25 o 
  -2   4   0       17.55       27.37      0.36 o 
  -1   4   0      888.67      918.59      4.02 o 
   0   4   0      172.37      182.90      3.65 o 
   1   4   0      247.22      259.32      1.33 o 
   2   4   0      150.46      167.38      2.63 o 
   3   4   0      103.19       89.41      0.90 o 
   4   4   0       50.59       42.52      1.26 o 
   5   4   0      141.24      136.12      2.04 o 
   6   4   0       16.49       16.45      1.15 o 
   7   4   0        6.10        6.34      1.07 o 
  -9   5   0        0.50        0.27      0.75 o 
  -8   5   0       15.83       14.32      0.94 o 
  -7   5   0      185.18      175.66      2.18 o 
  -6   5   0        5.27        5.30      0.79 o 
  -5   5   0       58.26       47.08      1.09 o 
  -4   5   0      103.22       93.67      1.29 o 
  -3   5   0       60.60       61.97      0.61 o 
  -2   5   0       26.11       29.91      0.37 o 
  -1   5   0        5.34        8.54      0.27 o 
   0   5   0      116.47      108.01      1.16 o 
   1   5   0        1.72        1.70      0.39 o 
   2   5   0      168.62      159.84      1.26 o 
   3   5   0      147.34      126.82      1.17 o 
   4   5   0       38.94       34.59      1.22 o 
   5   5   0       60.74       59.81      1.61 o 
   6   5   0       32.67       32.22      1.43 o 
  -9   6   0        6.59        7.99      1.03 o 
  -8   6   0        5.66        4.85      0.84 o 
  -7   6   0      131.98      124.93      1.94 o 
  -6   6   0       52.73       57.30      0.90 o 
  -5   6   0      118.85      120.53      1.18 o 
  -4   6   0       93.11       90.39      0.86 o 
  -3   6   0       12.18       12.02      0.50 o 
  -2   6   0       41.95       39.35      0.55 o 
  -1   6   0       10.50       11.27      0.43 o 
   0   6   0        8.12        8.05      0.51 o 
   1   6   0      221.68      200.31      1.50 o 
   2   6   0      316.55      322.63      1.93 o 
   3   6   0       91.58       89.04      1.68 o 
   4   6   0       35.56       37.29      1.34 o 
   5   6   0       97.56       97.46      2.01 o 
   6   6   0       14.51       15.35      1.24 o 
  -9   7   0        2.04        1.45      0.93 o 
  -8   7   0        0.19       -0.40      0.77 o 
  -7   7   0        0.77        1.03      0.48 o 
  -6   7   0        0.05        0.47      0.51 o 
  -5   7   0      163.31      160.33      1.51 o 
  -4   7   0        3.07        3.53      0.40 o 
  -3   7   0      141.96      141.13      1.34 o 
  -2   7   0      121.64      126.69      1.29 o 
  -1   7   0        4.43        3.26      0.51 o 
   0   7   0      235.06      237.52      1.75 o 
   1   7   0        5.15        4.95      0.78 o 
   2   7   0       22.10       21.22      0.73 o 
   3   7   0       11.46        9.74      0.99 o 
   4   7   0       16.61       19.07      1.23 o 
  -8   8   0        0.09       -0.81      0.83 o 
  -7   8   0        0.15        0.05      0.55 o 
  -6   8   0        0.93        0.69      0.57 o 
  -5   8   0       74.32       71.76      2.94 o 
  -4   8   0       44.91       46.46      1.40 o 
  -3   8   0      100.62      106.16      1.31 o 
  -2   8   0       93.30       97.50      3.34 o 
  -1   8   0        0.01       -0.08      0.56 o 
   0   8   0       15.35       16.42      0.74 o 
   1   8   0       71.59       71.35      1.18 o 
   2   8   0        2.73        3.31      1.07 o 
   3   8   0       16.71       16.18      1.19 o 
  -7   9   0       13.77       13.75      0.76 o 
  -6   9   0        0.07        0.20      0.88 o 
  -5   9   0       22.85       24.58      1.24 o 
  -4   9   0       14.38       13.36      1.11 o 
  -3   9   0       80.94       85.59      1.96 o 
  -2   9   0       23.86       26.16      0.92 o 
  -1   9   0        0.18       -0.17      0.64 o 
   0   9   0       11.20        9.95      0.75 o 
   1   9   0       18.60       17.95      0.82 o 
  -5  10   0       17.42       16.11      1.27 o 
  -4  10   0       14.53       18.01      1.32 o 
  -3  10   0       26.45       27.59      1.43 o 
  -2  10   0       46.56       51.25      1.71 o 
  -1  10   0       10.09       12.46      1.18 o 
   1 -10   1        8.95        8.57      1.57 o 
   2 -10   1       26.02       26.39      3.17 o 
   3 -10   1        1.89        1.49      0.98 o 
   4 -10   1       24.07       29.77      1.43 o 
   5 -10   1        0.10        1.26      0.99 o 
  -2  -9   1        0.22        0.71      0.97 o 
  -1  -9   1        1.27        1.59      0.64 o 
   0  -9   1        0.42       -0.08      0.81 o 
   1  -9   1       22.89       24.13      0.86 o 
   2  -9   1       67.68       65.97      3.27 o 
   3  -9   1       32.25       29.86      1.01 o 
   4  -9   1       64.23       61.23      1.66 o 
   5  -9   1        0.08        0.05      0.83 o 
   6  -9   1        8.68        6.39      0.89 o 
   7  -9   1       14.43       16.34      0.78 o 
  -3  -8   1       18.27       18.10      1.23 o 
  -2  -8   1        9.05        9.40      1.03 o 
  -1  -8   1       43.87       46.70      1.00 o 
   0  -8   1        0.54        0.04      0.52 o 
   1  -8   1       14.94       14.68      0.70 o 
   2  -8   1      104.83      105.10      2.50 o 
   3  -8   1       32.49       32.71      2.07 o 
   4  -8   1       66.40       68.45      1.79 o 
   5  -8   1       30.89       27.05      0.79 o 
   6  -8   1      200.95      202.35      1.73 o 
   7  -8   1       49.78       41.67      0.94 o 
   8  -8   1        0.34       -0.57      0.89 o 
  -5  -7   1       17.82       15.64      1.24 o 
  -4  -7   1        5.04        6.50      1.05 o 
  -3  -7   1       18.64       16.70      1.13 o 
  -2  -7   1       44.80       42.57      1.04 o 
  -1  -7   1       29.25       28.91      1.22 o 
   0  -7   1      157.69      171.04      3.02 o 
   1  -7   1       15.40       18.18      1.12 o 
   2  -7   1        8.82        8.98      0.81 o 
   3  -7   1       59.47       49.84      0.89 o 
   4  -7   1      150.66      158.12      2.41 o 
   5  -7   1        1.46        1.00      0.51 o 
   6  -7   1      496.71      454.81      3.40 o 
   7  -7   1       70.80       70.15      1.56 o 
   8  -7   1        3.83        2.95      0.81 o 
   9  -7   1        2.28        2.33      0.98 o 
  -6  -6   1        3.33        2.00      1.00 o 
  -5  -6   1        1.92        2.04      1.02 o 
  -4  -6   1       50.97       55.60      1.48 o 
  -3  -6   1      100.99       98.19      1.76 o 
  -2  -6   1        2.13        1.99      0.49 o 
  -1  -6   1     1172.44     1219.64      6.94 o 
   0  -6   1        0.42        0.23      0.43 o 
   1  -6   1       44.46       44.25      0.97 o 
   2  -6   1        8.07        9.12      0.35 o 
   3  -6   1      114.57      108.15      3.07 o 
   4  -6   1      444.34      435.39      4.34 o 
   5  -6   1       68.15       66.50      1.33 o 
   6  -6   1       68.55       68.15      1.42 o 
   7  -6   1       15.23       15.60      0.95 o 
   8  -6   1        3.03        2.74      0.85 o 
   9  -6   1        5.86        8.44      1.03 o 
  -7  -5   1        0.00        1.28      1.01 o 
  -6  -5   1        6.94        6.18      1.04 o 
  -5  -5   1       15.31       15.22      1.08 o 
  -4  -5   1      138.06      134.82      1.93 o 
  -3  -5   1      240.61      221.14      2.30 o 
  -2  -5   1       61.25       56.21      2.28 o 
  -1  -5   1      236.84      243.62      1.53 o 
   0  -5   1        3.89        1.01      0.37 o 
   1  -5   1        0.28        2.04      0.30 o 
   2  -5   1        3.66        5.52      0.27 o 
   3  -5   1        6.72        8.23      0.40 o 
   4  -5   1      205.43      188.97      1.74 o 
   5  -5   1       24.52       26.83      0.89 o 
   6  -5   1       20.99       17.65      0.87 o 
   7  -5   1        2.03        2.62      0.74 o 
   8  -5   1        0.28        0.60      0.71 o 
   9  -5   1        1.63        3.18      0.86 o 
  -7  -4   1       15.64       19.00      1.26 o 
  -6  -4   1       19.28       18.71      1.14 o 
  -5  -4   1        0.15       -0.10      0.88 o 
  -4  -4   1       98.35       92.47      1.54 o 
  -3  -4   1      319.46      318.65      5.51 o 
  -2  -4   1        7.21        8.94      0.39 o 
  -1  -4   1      229.77      205.63      1.17 o 
   0  -4   1       82.97       86.11      1.17 o 
   1  -4   1      623.59      682.66      5.52 o 
   2  -4   1       84.89      102.10      1.25 o 
   3  -4   1        0.32        0.83      0.12 o 
   4  -4   1      231.05      196.99      1.70 o 
   5  -4   1       87.62       92.31      1.33 o 
   6  -4   1       87.58       75.09      1.35 o 
   7  -4   1       32.39       32.41      1.09 o 
   8  -4   1        2.41        1.79      0.75 o 
   9  -4   1       24.99       23.21      1.12 o 
  10  -4   1       11.62       18.63      1.17 o 
  -8  -3   1        2.14        1.43      1.05 o 
  -7  -3   1       12.05       12.38      1.11 o 
  -6  -3   1       35.06       32.92      1.24 o 
  -5  -3   1        0.49       -0.76      0.83 o 
  -4  -3   1       14.65       14.70      0.86 o 
  -3  -3   1      283.09      255.44      6.57 o 
  -2  -3   1        4.67        2.85      0.43 o 
  -1  -3   1      290.81      293.79      1.25 o 
   0  -3   1       13.13       21.47      0.58 o 
   1  -3   1      289.64      303.07      5.98 o 
   2  -3   1      425.92      402.66      2.70 o 
   3  -3   1      140.34      166.78      1.33 o 
   4  -3   1       45.43       59.93      2.91 o 
   5  -3   1      244.00      242.76      1.98 o 
   6  -3   1       74.34       70.09      1.25 o 
   7  -3   1       80.83       68.67      0.98 o 
   8  -3   1       10.11        9.95      0.61 o 
   9  -3   1        6.88        7.75      0.91 o 
  10  -3   1       11.37       14.61      1.13 o 
  -8  -2   1       46.47       46.45      2.29 o 
  -7  -2   1        0.06        0.67      0.58 o 
  -6  -2   1      295.50      283.02      4.93 o 
  -5  -2   1       26.72       26.70      0.68 o 
  -4  -2   1      214.44      215.18      5.03 o 
  -3  -2   1      157.14      141.78      2.54 o 
  -2  -2   1      111.31      138.33      1.65 o 
  -1  -2   1     2778.88     2868.30     28.64 o 
   0  -2   1     4794.62     4932.05     22.23 o 
   1  -2   1        2.12        4.53      0.31 o 
   2  -2   1      419.72      430.92      1.72 o 
   3  -2   1     1751.00     1920.16     16.51 o 
   4  -2   1      371.72      383.76      2.13 o 
   5  -2   1       54.29       47.99      0.58 o 
   6  -2   1      252.92      252.15      1.30 o 
   7  -2   1       42.82       40.80      0.74 o 
   8  -2   1      105.83       95.40      1.24 o 
   9  -2   1       41.43       43.83      1.21 o 
  -9  -1   1       23.35       21.68      0.94 o 
  -8  -1   1       69.39       63.56      1.16 o 
  -7  -1   1        5.53        6.92      0.67 o 
  -6  -1   1        4.03        4.30      0.57 o 
  -5  -1   1       71.79       60.23      0.71 o 
  -4  -1   1       33.50       34.16      0.55 o 
  -3  -1   1      144.43      157.06      1.13 o 
  -2  -1   1      373.65      346.71      1.11 o 
  -1  -1   1     2511.54     2624.33      8.18 o 
   0  -1   1      651.91      765.26      1.71 o 
   1  -1   1      627.73      661.24      1.59 o 
   2  -1   1       39.33       41.27      1.65 o 
   3  -1   1        3.55        2.41      0.24 o 
   4  -1   1       49.22       61.92      0.56 o 
   5  -1   1       50.85       60.41      0.62 o 
   6  -1   1       78.70       82.78      1.23 o 
   7  -1   1       28.48       34.14      0.67 o 
   8  -1   1       39.49       32.77      1.05 o 
   9  -1   1       34.26       35.47      1.04 o 
  -9   0   1       17.17       14.80      0.81 o 
  -8   0   1      141.67      134.78      1.52 o 
  -7   0   1       44.59       42.06      0.68 o 
  -6   0   1      180.35      172.02      1.08 o 
  -5   0   1        0.24        0.12      0.26 o 
  -4   0   1        5.79        4.61      0.20 o 
  -3   0   1       53.22       65.65      0.37 o 
  -2   0   1      109.03      105.94      0.47 o 
   1   0   1     5628.06     5332.53     21.78 o 
   2   0   1      611.70      590.14      2.45 o 
   3   0   1      199.15      189.29      0.77 o 
   4   0   1      964.73      965.60      2.48 o 
   5   0   1      159.21      170.13      2.06 o 
   6   0   1      523.53      496.48      1.81 o 
   7   0   1        0.39       -0.24      0.38 o 
   8   0   1        3.94        3.76      0.61 o 
   9   0   1        2.96        4.68      1.44 o 
 -10   1   1        2.13        3.31      1.00 o 
  -9   1   1        1.18        2.28      1.66 o 
  -8   1   1       39.68       38.55      0.73 o 
  -7   1   1       28.20       31.80      0.65 o 
  -6   1   1       95.87       88.90      0.80 o 
  -5   1   1       22.34       28.25      0.46 o 
  -4   1   1      110.66      147.75      2.29 o 
  -3   1   1      478.32      467.90      2.34 o 
  -2   1   1       10.97       12.19      0.45 o 
  -1   1   1     3544.34     3556.20     18.55 o 
   0   1   1     1430.33     1507.67      9.14 o 
   1   1   1      296.60      272.81      2.37 o 
   2   1   1        0.04        1.23      0.18 o 
   3   1   1      520.79      562.36      2.38 o 
   4   1   1       68.04       58.05      1.05 o 
   5   1   1        0.43        0.77      0.30 o 
   6   1   1       44.00       40.16      0.87 o 
   7   1   1      164.05      153.91      2.71 o 
   8   1   1        0.09        0.61      0.60 o 
   9   1   1        4.94        4.68      1.53 o 
 -10   2   1        8.94        7.44      1.06 o 
  -9   2   1        0.01       -0.03      0.53 o 
  -8   2   1       35.36       36.38      0.70 o 
  -7   2   1       40.08       34.48      0.94 o 
  -6   2   1      129.80      131.51      2.26 o 
  -5   2   1       54.31       49.04      0.51 o 
  -4   2   1      313.57      305.86      1.72 o 
  -3   2   1      814.31      780.97      4.23 o 
  -2   2   1      300.35      331.12      1.08 o 
  -1   2   1      529.45      548.38      1.85 o 
   0   2   1      996.88     1015.40      1.41 o 
   1   2   1       32.98       32.31      0.42 o 
   2   2   1      296.48      292.00      1.52 o 
   3   2   1      490.96      589.88      3.15 o 
   4   2   1       48.28       53.15      0.72 o 
   5   2   1      197.97      193.64      2.18 o 
   6   2   1        1.96        2.46      0.99 o 
   7   2   1       48.97       52.85      1.59 o 
   8   2   1        1.42        4.91      1.15 o 
 -10   3   1       29.62       32.39      1.00 o 
  -9   3   1        8.33        6.56      0.61 o 
  -8   3   1       98.75       86.60      1.19 o 
  -7   3   1       14.97       18.21      0.91 o 
  -6   3   1       17.98       19.21      0.88 o 
  -5   3   1       47.79       43.70      0.76 o 
  -4   3   1      439.41      428.52      2.41 o 
  -3   3   1       18.20       16.07      0.23 o 
  -2   3   1        1.50        1.41      0.15 o 
  -1   3   1      233.46      269.57      1.76 o 
   0   3   1       85.17       79.31      0.81 o 
   1   3   1     1452.62     1423.42      6.89 o 
   2   3   1       14.23       24.28      0.48 o 
   3   3   1        5.92        5.62      0.39 o 
   4   3   1      193.83      187.45      4.78 o 
   5   3   1      352.08      348.43      2.98 o 
   6   3   1       14.58       16.06      1.20 o 
   7   3   1       14.99       12.51      1.20 o 
   8   3   1       10.81       13.78      1.37 o 
 -10   4   1       23.85       26.52      0.93 o 
  -9   4   1        0.23       -0.06      0.55 o 
  -8   4   1        6.56        8.22      0.82 o 
  -7   4   1       42.17       39.66      1.19 o 
  -6   4   1      234.08      211.17      2.17 o 
  -5   4   1      275.49      265.14      1.43 o 
  -4   4   1      451.89      442.33      2.15 o 
  -3   4   1      226.89      240.24      3.25 o 
  -2   4   1      424.42      454.45      5.64 o 
  -1   4   1        7.14        4.88      0.22 o 
   0   4   1        1.67        0.38      0.20 o 
   1   4   1      683.71      785.70      6.95 o 
   2   4   1      476.62      476.55      4.83 o 
   3   4   1        2.86        2.24      0.40 o 
   4   4   1      131.69      145.54      2.00 o 
   5   4   1      324.21      312.59      3.01 o 
   6   4   1        0.45        1.70      1.06 o 
   7   4   1       23.41       24.80      1.39 o 
  -9   5   1        3.27        1.58      0.86 o 
  -8   5   1        3.70        2.69      0.77 o 
  -7   5   1       38.26       31.56      1.18 o 
  -6   5   1     1157.51     1079.60      6.02 o 
  -5   5   1        1.20        1.66      0.42 o 
  -4   5   1       41.41       45.88      0.60 o 
  -3   5   1      187.24      179.25      2.37 o 
  -2   5   1      214.99      242.33      2.96 o 
  -1   5   1        1.00        0.48      0.30 o 
   0   5   1        0.26        0.80      0.35 o 
   1   5   1       44.84       50.03      0.76 o 
   2   5   1      465.65      437.54      3.05 o 
   3   5   1       11.24        8.99      1.06 o 
   4   5   1       78.10       73.81      1.63 o 
   5   5   1        0.26       -0.53      0.97 o 
   6   5   1        3.55        5.71      1.10 o 
  -9   6   1       11.50        9.80      1.04 o 
  -8   6   1        7.09        6.95      0.92 o 
  -7   6   1       46.60       45.66      1.36 o 
  -6   6   1      158.90      152.44      1.95 o 
  -5   6   1      517.29      508.78      3.24 o 
  -4   6   1        7.89        9.74      0.41 o 
  -3   6   1      125.91      127.63      1.89 o 
  -2   6   1       13.74       16.95      0.42 o 
  -1   6   1        9.03       11.74      0.51 o 
   0   6   1      200.42      187.55      1.41 o 
   1   6   1        4.77        4.00      0.56 o 
   2   6   1      165.27      161.18      1.41 o 
   3   6   1        2.10        1.70      0.86 o 
   4   6   1        0.21       -0.11      0.90 o 
   5   6   1        0.28        0.77      1.05 o 
  -9   7   1       20.13       22.20      1.31 o 
  -8   7   1        5.49        4.86      0.98 o 
  -7   7   1        0.25        0.14      0.83 o 
  -6   7   1       21.85       20.29      0.73 o 
  -5   7   1       66.25       69.61      1.43 o 
  -4   7   1       19.46       18.67      0.75 o 
  -3   7   1        0.10        0.13      0.72 o 
  -2   7   1        4.60        4.04      0.51 o 
  -1   7   1       53.42       54.77      1.25 o 
   0   7   1      260.13      253.93      2.17 o 
   1   7   1        8.38        9.83      0.62 o 
   2   7   1       44.24       42.29      0.91 o 
   3   7   1        0.27        0.60      0.84 o 
   4   7   1        3.85        4.79      1.07 o 
  -8   8   1        8.46       10.21      1.17 o 
  -7   8   1       46.18       46.80      1.03 o 
  -6   8   1        0.08       -0.02      0.57 o 
  -5   8   1       59.50       61.96      1.10 o 
  -4   8   1        0.03       -0.80      0.80 o 
  -3   8   1      101.97       94.89      1.88 o 
  -2   8   1        2.27        1.70      0.91 o 
  -1   8   1       39.51       40.81      0.94 o 
   0   8   1      103.79      106.98      1.37 o 
   1   8   1        1.99        2.09      0.59 o 
   2   8   1       20.87       19.72      0.79 o 
   3   8   1        0.18        1.90      0.96 o 
  -7   9   1       27.35       24.64      0.90 o 
  -6   9   1       22.30       22.94      1.27 o 
  -5   9   1       42.42       47.64      1.56 o 
  -4   9   1       20.15       18.89      1.23 o 
  -3   9   1       75.54       78.73      1.92 o 
  -2   9   1       12.39       17.88      1.27 o 
  -1   9   1       28.09       27.59      1.36 o 
   0   9   1        8.46        7.49      1.48 o 
   1   9   1        1.11        0.89      0.88 o 
  -4  10   1        2.43        1.58      0.93 o 
  -3  10   1       51.69       58.78      1.88 o 
  -2  10   1        0.00        1.48      1.05 o 
   1 -10   2        1.83       -0.06      1.27 o 
   2 -10   2        0.47        0.17      0.62 o 
   3 -10   2       47.57       49.91      2.10 o 
   4 -10   2        2.05        1.81      0.88 o 
   5 -10   2       29.96       29.96      1.39 o 
  -2  -9   2       19.98       21.33      1.34 o 
  -1  -9   2        0.72        0.94      1.68 o 
   0  -9   2        0.63        0.02      0.54 o 
   1  -9   2       17.42       20.04      0.95 o 
   2  -9   2        0.85        0.72      1.07 o 
   3  -9   2       58.48       58.01      1.13 o 
   4  -9   2       37.08       32.97      0.94 o 
   5  -9   2       41.73       40.76      2.22 o 
   6  -9   2       76.84       70.67      1.72 o 
   7  -9   2       10.22        9.31      0.69 o 
  -3  -8   2        1.14        0.97      1.02 o 
  -2  -8   2       84.42       88.30      1.91 o 
  -1  -8   2       12.02       12.29      0.90 o 
   0  -8   2        0.91        1.18      0.54 o 
   1  -8   2       38.48       39.40      0.91 o 
   2  -8   2        3.12        3.73      0.58 o 
   3  -8   2      164.74      152.52     10.79 o 
   4  -8   2        1.94        1.87      0.90 o 
   5  -8   2       90.82       88.21      2.53 o 
   6  -8   2       29.56       30.47      2.17 o 
   7  -8   2       18.02       18.47      1.13 o 
   8  -8   2       17.78       20.63      1.20 o 
  -5  -7   2       14.29       14.84      1.17 o 
  -4  -7   2       61.68       57.76      1.63 o 
  -3  -7   2        0.05       -0.42      0.88 o 
  -2  -7   2       98.75       95.86      1.85 o 
  -1  -7   2       83.29       87.82      4.47 o 
   0  -7   2        2.03        2.93      0.57 o 
   1  -7   2       27.81       24.78      0.89 o 
   2  -7   2        3.50        2.51      0.49 o 
   3  -7   2       26.55       29.50      1.10 o 
   4  -7   2        4.94        5.83      0.51 o 
   5  -7   2       54.40       49.03      1.22 o 
   6  -7   2       26.50       25.80      1.08 o 
   7  -7   2       36.19       37.52      1.27 o 
   8  -7   2       10.42       10.90      0.94 o 
  -6  -6   2        0.00        0.02      1.03 o 
  -5  -6   2       36.25       34.21      1.37 o 
  -4  -6   2       15.41       15.75      1.04 o 
  -3  -6   2        2.79        3.38      0.90 o 
  -2  -6   2       94.60       98.64      2.78 o 
  -1  -6   2      133.59      127.39      4.44 o 
   0  -6   2       83.93       89.54      2.51 o 
   1  -6   2        3.03        3.23      0.46 o 
   2  -6   2        0.07       -0.07      0.31 o 
   3  -6   2      212.22      200.40      3.77 o 
   4  -6   2       79.17       66.54      1.18 o 
   5  -6   2      559.65      510.84      3.18 o 
   6  -6   2       10.44        9.70      0.83 o 
   7  -6   2        0.57        0.63      0.70 o 
   8  -6   2        1.64        2.20      0.76 o 
   9  -6   2        1.18        2.31      0.91 o 
  -7  -5   2        2.44        1.70      1.10 o 
  -6  -5   2        1.21       -0.38      0.89 o 
  -5  -5   2        0.42        0.36      0.81 o 
  -4  -5   2      149.56      134.10      1.94 o 
  -3  -5   2       47.20       48.51      1.27 o 
  -2  -5   2      260.72      272.69      3.20 o 
  -1  -5   2       23.04       23.40      1.49 o 
   0  -5   2        1.53        0.40      0.36 o 
   1  -5   2       46.93       43.46      0.54 o 
   2  -5   2        5.67        7.30      0.37 o 
   3  -5   2      140.17      127.16      1.33 o 
   4  -5   2        8.50        8.36      0.63 o 
   5  -5   2        2.41        3.40      0.64 o 
   6  -5   2       63.44       64.68      1.32 o 
   7  -5   2        1.17        0.53      0.69 o 
   8  -5   2       11.82       10.92      0.94 o 
   9  -5   2        1.66        2.61      0.89 o 
  -7  -4   2       20.61       23.58      1.27 o 
  -6  -4   2        4.85        2.98      0.86 o 
  -5  -4   2       44.05       45.63      1.27 o 
  -4  -4   2      335.99      335.90      2.66 o 
  -3  -4   2      242.54      262.66      2.23 o 
  -2  -4   2      533.82      537.53      2.13 o 
  -1  -4   2       29.89       31.91      0.55 o 
   0  -4   2        0.44        0.21      0.19 o 
   1  -4   2       54.41       53.38      1.00 o 
   2  -4   2      142.78      148.57      0.63 o 
   3  -4   2      189.18      167.11      1.42 o 
   4  -4   2      149.73      169.23      1.61 o 
   5  -4   2        2.95        1.74      0.59 o 
   6  -4   2       60.73       60.16      1.25 o 
   7  -4   2      110.38       93.61      1.64 o 
   8  -4   2       24.45       25.70      1.11 o 
   9  -4   2       28.60       25.68      1.16 o 
  -8  -3   2        0.00        0.61      0.90 o 
  -7  -3   2       16.89       16.91      0.79 o 
  -6  -3   2       13.85       11.64      0.69 o 
  -5  -3   2       35.00       36.30      0.80 o 
  -4  -3   2      245.46      224.83      1.47 o 
  -3  -3   2        5.01        1.85      0.28 o 
  -2  -3   2       56.13       70.28      0.63 o 
  -1  -3   2        8.12        5.17      0.49 o 
   0  -3   2     1676.15     1821.22     14.75 o 
   1  -3   2       87.05       75.86      1.11 o 
   2  -3   2        5.92       13.77      0.47 o 
   3  -3   2       91.50       79.64      1.01 o 
   4  -3   2      865.63      936.47      3.51 o 
   5  -3   2        4.56        7.49      0.63 o 
   6  -3   2       19.12       19.86      1.09 o 
   7  -3   2       35.18       29.95      1.05 o 
   8  -3   2      140.04      124.60      1.92 o 
   9  -3   2       27.00       25.29      1.11 o 
  -9  -2   2        8.55        9.82      0.79 o 
  -8  -2   2        5.36        5.52      0.71 o 
  -7  -2   2       23.90       27.76      1.04 o 
  -6  -2   2      215.30      210.96      2.83 o 
  -5  -2   2       67.09       60.69      0.89 o 
  -4  -2   2        0.08        0.50      0.38 o 
  -3  -2   2       16.41       15.48      0.24 o 
  -2  -2   2      372.05      370.50      0.85 o 
  -1  -2   2      206.18      234.41      1.16 o 
   0  -2   2    13620.80    14645.59     24.48 o 
   1  -2   2     2245.67     2268.35      6.99 o 
   2  -2   2      208.79      219.88      0.80 o 
   3  -2   2       64.76       56.99      0.81 o 
   4  -2   2     1915.96     2022.58      4.08 o 
   5  -2   2       40.84       31.07      0.57 o 
   6  -2   2       94.09       92.54      1.57 o 
   7  -2   2       12.50        6.75      0.47 o 
   8  -2   2       78.92       76.12      1.19 o 
   9  -2   2       29.16       33.90      0.98 o 
  -9  -1   2       23.08       23.14      1.37 o 
  -8  -1   2        0.00        0.42      0.63 o 
  -7  -1   2      451.15      428.08      4.07 o 
  -6  -1   2       31.59       34.40      1.03 o 
  -5  -1   2       39.46       41.81      0.53 o 
  -4  -1   2      330.55      360.08      1.38 o 
  -3  -1   2        5.64        7.29      0.20 o 
  -2  -1   2      216.71      201.51      2.55 o 
  -1  -1   2      171.67      196.16      1.38 o 
   0  -1   2      286.85      340.61      3.74 o 
   1  -1   2     4313.07     4588.37     17.19 o 
   2  -1   2      710.69      771.57      1.87 o 
   3  -1   2      158.18      175.24      1.10 o 
   4  -1   2       32.29       24.15      0.55 o 
   5  -1   2       54.25       50.28      1.30 o 
   6  -1   2       90.93       93.82      1.70 o 
   7  -1   2        2.17        2.95      0.44 o 
   8  -1   2       16.69       18.62      0.73 o 
   9  -1   2        0.33        0.04      1.09 o 
  -9   0   2       12.09       11.62      1.08 o 
  -8   0   2        0.00       -0.42      1.33 o 
  -7   0   2       66.58       63.33      1.31 o 
  -6   0   2      194.92      192.74      1.41 o 
  -5   0   2        0.12        0.16      0.19 o 
  -4   0   2       10.76        7.78      0.23 o 
  -3   0   2       73.22       58.07      0.54 o 
  -2   0   2     1149.01     1056.00      6.08 o 
  -1   0   2     1661.70     1753.59     14.19 o 
   0   0   2      240.19      286.42      0.71 o 
   1   0   2      171.05      138.62      1.21 o 
   2   0   2       43.72       37.40      0.49 o 
   3   0   2       11.23       10.70      0.29 o 
   4   0   2       15.36       13.06      0.35 o 
   5   0   2        0.31       -0.02      0.33 o 
   6   0   2      517.81      533.96      1.91 o 
   7   0   2        9.43       10.16      0.49 o 
   8   0   2       20.13       22.97      2.14 o 
   9   0   2        0.44        0.95      1.09 o 
 -10   1   2        6.71        6.12      1.05 o 
  -9   1   2       14.56       12.50      1.08 o 
  -8   1   2        1.02        1.49      0.51 o 
  -7   1   2        9.47        9.85      0.48 o 
  -6   1   2        1.07        1.90      0.35 o 
  -5   1   2       31.63       30.62      0.47 o 
  -4   1   2      127.68      156.28      3.22 o 
  -3   1   2      312.83      325.03      0.90 o 
  -2   1   2      161.60      139.21      1.89 o 
  -1   1   2     2047.37     2134.65     17.43 o 
   0   1   2        5.50        8.17      0.21 o 
   1   1   2     1201.69     1171.97      3.69 o 
   2   1   2       26.22       27.73      0.33 o 
   3   1   2      323.40      339.78      2.71 o 
   4   1   2      116.68      114.64      1.75 o 
   5   1   2       29.09       29.72      0.54 o 
   6   1   2        0.15        0.81      0.56 o 
   7   1   2       17.74       17.59      0.76 o 
   8   1   2        0.06       -0.08      1.04 o 
   9   1   2        0.18        0.71      1.11 o 
 -10   2   2        2.47        2.83      0.85 o 
  -9   2   2       22.89       25.81      0.87 o 
  -8   2   2       32.60       32.90      0.85 o 
  -7   2   2       29.54       26.83      0.76 o 
  -6   2   2      193.69      186.56      4.17 o 
  -5   2   2        5.42        5.75      0.31 o 
  -4   2   2     1376.00     1364.21      3.63 o 
  -3   2   2       96.56      103.56      0.66 o 
  -2   2   2        7.76        3.55      0.18 o 
  -1   2   2     3573.51     3678.52     30.07 o 
   0   2   2      629.78      653.24      1.41 o 
   1   2   2     1749.26     1765.36      2.33 o 
   2   2   2       80.09       96.10      1.19 o 
   3   2   2       96.32       98.18      0.80 o 
   4   2   2      325.79      314.51      1.89 o 
   5   2   2       31.99       30.05      1.25 o 
   6   2   2      112.58      113.03      2.03 o 
   7   2   2        1.77        3.75      1.07 o 
   8   2   2       16.63       19.07      1.37 o 
 -10   3   2        3.05        4.07      0.68 o 
  -9   3   2        6.19        8.05      0.66 o 
  -8   3   2       22.76       20.48      1.31 o 
  -7   3   2      297.84      275.59      2.62 o 
  -6   3   2      508.87      496.84      3.21 o 
  -5   3   2       53.38       50.53      0.50 o 
  -4   3   2      499.02      475.62      4.89 o 
  -3   3   2      689.23      753.31      5.00 o 
  -2   3   2        3.23        1.21      0.17 o 
  -1   3   2        0.37        1.38      0.17 o 
   0   3   2      119.16      123.10      1.45 o 
   1   3   2      216.44      220.66      3.23 o 
   2   3   2      169.83      207.24      1.75 o 
   3   3   2       55.98       57.31      0.78 o 
   4   3   2       15.56       14.97      0.60 o 
   5   3   2        6.55       10.13      1.14 o 
   6   3   2       78.19       73.70      1.81 o 
   7   3   2        0.00       -0.47      1.11 o 
 -10   4   2        8.06       12.65      0.79 o 
  -9   4   2       41.77       44.06      2.74 o 
  -8   4   2        9.29       12.07      0.95 o 
  -7   4   2      234.34      245.19      2.59 o 
  -6   4   2      657.84      651.93      3.89 o 
  -5   4   2       18.56       16.99      0.54 o 
  -4   4   2      213.19      224.19      1.84 o 
  -3   4   2       93.49       81.36      2.52 o 
  -2   4   2       78.38       94.98      2.06 o 
  -1   4   2      244.46      245.58      3.03 o 
   0   4   2       30.33       41.20      0.40 o 
   1   4   2      159.75      127.75      2.20 o 
   2   4   2       27.88       39.35      0.70 o 
   3   4   2       45.09       52.17      0.83 o 
   4   4   2        0.24        0.15      0.89 o 
   5   4   2       36.83       40.00      1.42 o 
   6   4   2       57.45       52.97      1.67 o 
   7   4   2       10.49        9.23      1.23 o 
  -9   5   2       10.02       10.86      1.06 o 
  -8   5   2       16.14       17.11      1.10 o 
  -7   5   2       49.20       47.57      1.42 o 
  -6   5   2      124.51      123.20      2.58 o 
  -5   5   2      223.45      213.56      3.74 o 
  -4   5   2        1.71        2.09      0.39 o 
  -3   5   2       99.53      100.90      0.98 o 
  -2   5   2      127.91      131.50      1.92 o 
  -1   5   2       18.97       14.58      0.33 o 
   0   5   2       45.16       43.92      1.13 o 
   1   5   2        0.19        0.12      0.40 o 
   2   5   2       88.41       75.86      0.99 o 
   3   5   2       12.33       13.69      1.18 o 
   4   5   2        2.42        0.65      0.86 o 
   5   5   2        5.99        7.09      1.08 o 
   6   5   2       32.65       39.72      1.64 o 
  -9   6   2       19.59       20.91      1.31 o 
  -8   6   2        9.30        9.78      1.01 o 
  -7   6   2        6.88        5.43      0.95 o 
  -6   6   2        0.68        0.28      0.48 o 
  -5   6   2       17.83       16.88      0.66 o 
  -4   6   2       76.26       68.96      2.48 o 
  -3   6   2       19.30       18.74      1.17 o 
  -2   6   2       15.42       17.76      0.56 o 
  -1   6   2       86.92       82.04      3.12 o 
   0   6   2      180.16      172.24      5.99 o 
   1   6   2      494.03      480.17      3.35 o 
   2   6   2       13.55       11.66      0.60 o 
   3   6   2        6.06        6.46      0.57 o 
   4   6   2        1.98        0.92      0.96 o 
   5   6   2        0.05        0.54      0.98 o 
  -9   7   2        8.32        7.97      1.20 o 
  -8   7   2        6.39        7.04      1.04 o 
  -7   7   2        0.14        0.49      0.78 o 
  -6   7   2       73.70       63.36      1.18 o 
  -5   7   2        1.42       -0.31      0.55 o 
  -4   7   2       30.26       30.69      1.61 o 
  -3   7   2       12.94       10.10      0.85 o 
  -2   7   2        3.35        2.68      0.84 o 
  -1   7   2      163.14      157.91      1.43 o 
   0   7   2        0.17        0.16      0.56 o 
   1   7   2       59.53       60.10      1.02 o 
   2   7   2       21.51       18.41      1.26 o 
   3   7   2        2.23        2.91      0.98 o 
   4   7   2       15.04       14.82      1.23 o 
  -8   8   2       16.17       14.10      1.17 o 
  -7   8   2       12.05       12.37      1.13 o 
  -6   8   2       62.82       65.86      2.21 o 
  -5   8   2        0.65        0.64      0.56 o 
  -4   8   2       14.92       15.58      1.03 o 
  -3   8   2       30.64       28.36      1.22 o 
  -2   8   2       91.06       96.35      1.90 o 
  -1   8   2      175.76      180.51      2.55 o 
   0   8   2       23.34       22.91      1.14 o 
   1   8   2       63.41       64.24      2.87 o 
   2   8   2       28.11       27.18      2.21 o 
   3   8   2       26.25       29.70      1.45 o 
  -7   9   2        0.08       -0.84      0.84 o 
  -6   9   2       11.47       10.07      1.09 o 
  -5   9   2       10.62       10.10      1.08 o 
  -4   9   2      101.49      101.91      2.13 o 
  -3   9   2        0.46        0.99      0.89 o 
  -2   9   2       93.38       97.15      2.09 o 
  -1   9   2      132.11      137.65      2.46 o 
   0   9   2        0.33        1.18      0.91 o 
   1   9   2       15.94       16.70      1.20 o 
   1 -10   3        0.92        1.47      0.65 o 
   2 -10   3       33.17       32.59      3.33 o 
   3 -10   3        4.13        4.54      0.72 o 
   4 -10   3        6.46        8.82      0.80 o 
  -2  -9   3        3.00        2.58      1.03 o 
  -1  -9   3        7.22        7.14      0.96 o 
   0  -9   3       24.96       26.53      0.89 o 
   1  -9   3        7.35        7.48      1.19 o 
   2  -9   3        1.65        2.28      0.58 o 
   3  -9   3        3.66        3.48      0.84 o 
   4  -9   3       22.08       19.95      0.81 o 
   5  -9   3        6.82        6.42      0.70 o 
   6  -9   3       12.26       11.32      1.12 o 
  -3  -8   3       45.89       48.38      1.63 o 
  -2  -8   3        6.99        4.87      1.00 o 
  -1  -8   3      130.88      141.70      2.12 o 
   0  -8   3        3.97        4.53      0.57 o 
   1  -8   3       25.82       26.79      0.79 o 
   2  -8   3        3.14        3.23      0.55 o 
   3  -8   3       15.70       17.44      1.03 o 
   4  -8   3      102.29      105.76      2.00 o 
   5  -8   3       33.66       30.58      1.26 o 
   6  -8   3        6.10        7.30      0.66 o 
   7  -8   3       40.93       35.75      1.27 o 
   8  -8   3       23.25       29.15      1.30 o 
  -5  -7   3        0.10        1.09      0.99 o 
  -4  -7   3        2.73        2.90      0.93 o 
  -3  -7   3       36.83       37.75      1.40 o 
  -2  -7   3        0.91       -0.66      0.84 o 
  -1  -7   3       23.51       22.77      0.72 o 
   0  -7   3       94.06       97.51      3.01 o 
   1  -7   3       14.78       13.60      0.71 o 
   2  -7   3       12.42       10.00      0.82 o 
   3  -7   3       44.89       48.30      1.35 o 
   4  -7   3       52.08       51.26      2.66 o 
   5  -7   3       90.01       79.89      1.46 o 
   6  -7   3        1.79       -0.75      0.75 o 
   7  -7   3        4.44        4.47      0.79 o 
   8  -7   3        8.25        9.24      0.90 o 
  -6  -6   3        0.58        0.13      0.97 o 
  -5  -6   3       20.13       20.86      1.15 o 
  -4  -6   3        2.72        1.98      0.83 o 
  -3  -6   3       48.67       50.72      1.42 o 
  -2  -6   3      163.72      163.48      1.71 o 
  -1  -6   3       37.14       35.94      1.33 o 
   0  -6   3        2.93        2.44      0.48 o 
   1  -6   3        0.00       -0.10      0.62 o 
   2  -6   3       32.10       29.21      0.58 o 
   3  -6   3      182.82      189.33      2.38 o 
   4  -6   3       51.48       42.99      1.02 o 
   5  -6   3      207.03      207.25      2.17 o 
   6  -6   3       31.51       33.35      1.12 o 
   7  -6   3       34.61       35.43      1.21 o 
   8  -6   3       16.73       17.83      1.04 o 
   9  -6   3        1.92        1.22      0.94 o 
  -7  -5   3        0.53        0.27      0.94 o 
  -6  -5   3        7.39        7.06      0.97 o 
  -5  -5   3        0.42        1.22      0.81 o 
  -4  -5   3       97.56       84.93      1.61 o 
  -3  -5   3       74.89       76.25      1.49 o 
  -2  -5   3      143.51      132.86      1.11 o 
  -1  -5   3       45.47       52.24      0.76 o 
   0  -5   3      224.34      241.60      2.11 o 
   1  -5   3      199.12      208.95      1.12 o 
   2  -5   3      375.21      369.20      3.16 o 
   3  -5   3      314.59      312.72      2.07 o 
   4  -5   3        4.94        3.37      0.56 o 
   5  -5   3        1.05        0.86      0.61 o 
   6  -5   3        0.30        0.29      0.67 o 
   7  -5   3       44.42       42.12      1.27 o 
   8  -5   3        9.34        9.82      0.95 o 
   9  -5   3        3.03        0.91      0.89 o 
  -7  -4   3        7.09        6.36      0.99 o 
  -6  -4   3        0.33        0.24      0.85 o 
  -5  -4   3       94.85       94.34      1.61 o 
  -4  -4   3        1.68        1.81      0.75 o 
  -3  -4   3      155.29      151.61      1.74 o 
  -2  -4   3      386.04      414.18      1.66 o 
  -1  -4   3     1049.72     1079.24      4.02 o 
   0  -4   3     2223.08     2299.22     25.20 o 
   1  -4   3      101.22       92.63      0.91 o 
   2  -4   3       71.33       67.74      1.14 o 
   3  -4   3      736.12      768.40      3.11 o 
   4  -4   3       52.90       54.84      1.06 o 
   5  -4   3       65.88       65.95      1.22 o 
   6  -4   3       21.04       17.51      0.87 o 
   7  -4   3       40.51       40.08      1.22 o 
   8  -4   3        0.78        0.61      0.77 o 
   9  -4   3        0.14       -0.20      0.75 o 
  -8  -3   3       37.68       40.21      1.07 o 
  -7  -3   3       56.41       58.23      1.12 o 
  -6  -3   3        2.65        1.73      0.58 o 
  -5  -3   3       93.77       87.76      1.06 o 
  -4  -3   3        3.00        2.98      0.68 o 
  -3  -3   3      533.42      560.43      2.07 o 
  -2  -3   3        0.04        1.95      0.27 o 
  -1  -3   3      738.13      789.59      1.43 o 
   0  -3   3     1281.25     1458.12     12.58 o 
   1  -3   3        2.17        4.47      1.41 o 
   2  -3   3       36.44       45.05      1.16 o 
   3  -3   3       61.43       67.21      1.01 o 
   4  -3   3       96.62      120.11      1.41 o 
   5  -3   3      176.58      181.06      1.88 o 
   6  -3   3       30.84       27.48      0.96 o 
   7  -3   3        0.41       -0.01      0.67 o 
   8  -3   3       20.65       24.29      1.09 o 
   9  -3   3        4.25        2.93      0.80 o 
  -9  -2   3        0.16        0.66      1.02 o 
  -8  -2   3       73.70       74.11      1.26 o 
  -7  -2   3      153.96      150.20      3.42 o 
  -6  -2   3       12.42       11.94      0.69 o 
  -5  -2   3        9.84        8.82      0.55 o 
  -4  -2   3       13.18        9.87      0.34 o 
  -3  -2   3        7.87        8.31      0.17 o 
  -2  -2   3      673.00      649.15      1.51 o 
  -1  -2   3      370.85      402.24      2.06 o 
   0  -2   3      734.39      769.91      1.84 o 
   1  -2   3      385.44      451.68      1.66 o 
   2  -2   3        5.21       13.70      0.25 o 
   3  -2   3       86.40       82.67      1.66 o 
   4  -2   3      142.72      129.45      1.80 o 
   5  -2   3      170.85      174.02      1.19 o 
   6  -2   3        0.03        0.64      0.61 o 
   7  -2   3       44.29       45.28      1.20 o 
   8  -2   3       20.52       20.90      1.02 o 
   9  -2   3        0.54       -0.10      0.79 o 
  -9  -1   3       16.16       17.10      1.26 o 
  -8  -1   3       36.05       36.50      0.97 o 
  -7  -1   3      162.85      158.80      1.92 o 
  -6  -1   3       89.05       83.34      1.06 o 
  -5  -1   3       20.29       20.74      0.35 o 
  -4  -1   3        0.33        0.31      0.20 o 
  -3  -1   3       48.52       42.63      0.48 o 
  -2  -1   3       47.50       47.74      0.53 o 
  -1  -1   3     1517.32     1592.71      3.66 o 
   0  -1   3     3145.93     3432.69     12.29 o 
   1  -1   3     1820.57     1910.61     10.87 o 
   2  -1   3      119.74      134.56      0.96 o 
   3  -1   3       13.07       11.92      0.49 o 
   4  -1   3        4.56        7.07      0.27 o 
   5  -1   3      117.01      119.01      1.00 o 
   6  -1   3      133.95      136.41      2.88 o 
   7  -1   3      208.24      210.72      3.11 o 
   8  -1   3        5.40        5.86      0.88 o 
   9  -1   3        3.72        2.54      1.13 o 
  -9   0   3        8.91        7.41      1.04 o 
  -8   0   3       56.13       50.02      1.56 o 
  -7   0   3        5.85        4.18      0.43 o 
  -6   0   3       36.50       36.31      0.58 o 
  -5   0   3        9.55        8.23      0.34 o 
  -4   0   3       36.53       31.78      0.83 o 
  -3   0   3       61.85       55.93      0.54 o 
  -2   0   3      996.61      957.93      2.50 o 
  -1   0   3     2762.25     2781.85     10.19 o 
   0   0   3     7277.33     7393.10     34.16 o 
   1   0   3      171.88      146.87      2.01 o 
   2   0   3       39.66       33.03      0.66 o 
   3   0   3        3.50        0.76      0.26 o 
   4   0   3        2.76        2.67      0.27 o 
   5   0   3      493.34      488.32      1.69 o 
   6   0   3       30.71       31.12      0.98 o 
   7   0   3       36.31       34.05      0.67 o 
   8   0   3       10.54       11.20      1.27 o 
   9   0   3        3.42        7.16      1.37 o 
  -9   1   3       28.73       31.15      1.35 o 
  -8   1   3       28.97       27.29      0.80 o 
  -7   1   3       95.38       98.23      1.20 o 
  -6   1   3       48.83       45.54      0.62 o 
  -5   1   3       38.64       39.96      0.56 o 
  -4   1   3       25.10       27.73      0.54 o 
  -3   1   3      168.43      203.26      0.71 o 
  -2   1   3      589.74      569.35      1.07 o 
  -1   1   3      611.77      603.99      1.68 o 
   0   1   3      137.24      122.93      0.71 o 
   1   1   3      297.01      335.65      1.79 o 
   2   1   3        1.55        0.78      0.21 o 
   3   1   3      187.31      216.87      0.88 o 
   4   1   3       69.18       82.39      1.37 o 
   5   1   3      976.52      964.95     19.38 o 
   6   1   3       37.85       35.66      1.46 o 
   7   1   3        9.77        9.17      1.20 o 
   8   1   3       11.48       12.88      1.38 o 
 -10   2   3       14.50       20.52      1.27 o 
  -9   2   3       30.45       35.79      1.15 o 
  -8   2   3       13.12       12.20      1.10 o 
  -7   2   3      254.05      249.88      5.59 o 
  -6   2   3        1.16        2.01      0.72 o 
  -5   2   3       70.46       58.31      0.57 o 
  -4   2   3      212.16      232.96      1.68 o 
  -3   2   3       98.67      111.21      1.47 o 
  -2   2   3     1987.07     2018.86      2.64 o 
  -1   2   3      222.00      223.47      1.45 o 
   0   2   3      535.69      455.54      1.75 o 
   1   2   3      297.82      333.41      1.86 o 
   2   2   3     1933.44     2086.55      2.49 o 
   3   2   3       39.35       38.95      0.49 o 
   4   2   3      121.34      118.89      2.39 o 
   5   2   3      406.58      407.03      3.31 o 
   6   2   3       96.80       93.05      1.96 o 
   7   2   3        2.31        4.27      1.13 o 
   8   2   3       12.92       16.57      1.40 o 
 -10   3   3        0.43        0.10      0.63 o 
  -9   3   3       12.86       10.73      1.37 o 
  -8   3   3        1.08        1.81      0.56 o 
  -7   3   3        7.26        7.76      0.87 o 
  -6   3   3      350.53      327.61      2.76 o 
  -5   3   3      381.36      338.32      1.68 o 
  -4   3   3       15.30       14.47      0.38 o 
  -3   3   3      265.31      275.47      1.94 o 
  -2   3   3     2038.14     2001.34     10.82 o 
  -1   3   3       25.27       28.60      0.46 o 
   0   3   3      154.97      128.21      0.89 o 
   1   3   3      221.51      279.15      1.16 o 
   2   3   3      394.69      431.94      2.72 o 
   3   3   3      115.52      113.65      1.19 o 
   4   3   3       23.03       24.33      0.72 o 
   5   3   3        1.26        2.85      1.04 o 
   6   3   3       37.51       34.86      1.49 o 
   7   3   3       11.10       15.55      1.34 o 
 -10   4   3        0.15       -0.69      0.69 o 
  -9   4   3       15.24       14.08      0.78 o 
  -8   4   3        0.38        0.63      0.80 o 
  -7   4   3        4.20        4.56      0.86 o 
  -6   4   3       53.86       44.39      1.31 o 
  -5   4   3      976.28      948.56      5.76 o 
  -4   4   3       52.21       54.81      0.49 o 
  -3   4   3      176.39      181.68      0.95 o 
  -2   4   3       56.33       50.89      0.64 o 
  -1   4   3       58.70       63.26      0.49 o 
   0   4   3      237.97      237.65      2.99 o 
   1   4   3       62.98       50.77      0.75 o 
   2   4   3      112.60      125.82      1.16 o 
   3   4   3       16.61       17.93      0.64 o 
   4   4   3       74.93       63.69      1.10 o 
   5   4   3        3.55        4.83      1.03 o 
   6   4   3        0.54        0.84      1.12 o 
   7   4   3        7.97       10.16      1.40 o 
  -9   5   3        2.11        1.78      0.85 o 
  -8   5   3        4.62        3.53      0.93 o 
  -7   5   3       61.59       58.18      1.56 o 
  -6   5   3       11.92       10.71      1.02 o 
  -5   5   3      131.25      126.98      1.22 o 
  -4   5   3        0.85        0.50      0.39 o 
  -3   5   3        1.12        0.08      0.31 o 
  -2   5   3        1.22        2.04      0.38 o 
  -1   5   3        3.39        4.83      0.31 o 
   0   5   3      438.08      407.78      1.87 o 
   1   5   3        2.32        2.23      0.46 o 
   2   5   3        1.83        1.88      0.50 o 
   3   5   3       18.93       17.08      0.68 o 
   4   5   3       17.50       15.58      1.15 o 
   5   5   3        0.11        0.76      1.00 o 
   6   5   3        6.53        5.99      1.16 o 
  -9   6   3       14.58       14.91      1.24 o 
  -8   6   3        1.60        1.59      0.93 o 
  -7   6   3      111.22      106.09      2.00 o 
  -6   6   3        6.29        7.91      0.58 o 
  -5   6   3       35.70       36.16      1.26 o 
  -4   6   3        9.52        9.35      0.53 o 
  -3   6   3       19.72       17.44      1.06 o 
  -2   6   3       58.78       58.63      1.67 o 
  -1   6   3       31.90       25.67      0.66 o 
   0   6   3       13.35       14.60      0.63 o 
   1   6   3      474.54      435.95      3.27 o 
   2   6   3        6.62        7.51      0.58 o 
   3   6   3       29.83       27.62      0.82 o 
   4   6   3        3.65        2.40      1.02 o 
   5   6   3       20.10       23.62      1.38 o 
  -8   7   3        0.77       -0.30      0.97 o 
  -7   7   3       42.22       40.89      1.48 o 
  -6   7   3        0.00        0.43      0.51 o 
  -5   7   3      122.39      121.26      1.43 o 
  -4   7   3        0.02        0.66      0.50 o 
  -3   7   3       46.64       44.66      1.27 o 
  -2   7   3      165.57      172.71      2.31 o 
  -1   7   3      130.73      128.19      2.04 o 
   0   7   3      113.01      112.54      1.97 o 
   1   7   3       31.15       30.54      1.21 o 
   2   7   3        1.01        1.49      0.55 o 
   3   7   3        8.76        9.25      0.70 o 
   4   7   3        0.01        1.15      1.08 o 
  -8   8   3        1.32        1.99      1.02 o 
  -7   8   3        7.31        5.17      1.00 o 
  -6   8   3       13.72       18.98      1.15 o 
  -5   8   3       54.75       54.95      1.51 o 
  -4   8   3       23.85       29.52      1.26 o 
  -3   8   3        4.25        4.26      0.88 o 
  -2   8   3      105.56       99.16      1.97 o 
  -1   8   3       29.76       31.78      1.39 o 
   0   8   3       22.58       23.39      1.27 o 
   1   8   3       31.63       25.84      1.29 o 
   2   8   3        7.83        8.13      0.74 o 
  -6   9   3        1.40        3.49      0.95 o 
  -5   9   3       19.48       21.12      1.20 o 
  -4   9   3       19.99       18.16      1.25 o 
  -3   9   3       10.32        8.64      1.02 o 
  -2   9   3        4.84        5.12      1.01 o 
  -1   9   3        2.59        4.77      1.12 o 
   0   9   3       27.76       26.68      1.39 o 
   1 -10   4        7.09        8.42      1.36 o 
   2 -10   4        9.96       10.40      1.34 o 
   3 -10   4       33.16       28.56      1.49 o 
   4 -10   4        7.68        6.97      0.72 o 
  -2  -9   4       10.01        8.42      1.15 o 
  -1  -9   4       24.67       26.06      1.28 o 
   0  -9   4       10.36       13.29      3.29 o 
   1  -9   4        1.83        1.98      0.58 o 
   2  -9   4        3.27        3.37      0.60 o 
   3  -9   4        1.53        0.63      0.57 o 
   4  -9   4       22.58       21.42      1.23 o 
   5  -9   4        1.21        0.57      0.98 o 
   6  -9   4        0.56        1.96      0.93 o 
  -3  -8   4       20.52       21.31      1.24 o 
  -2  -8   4        5.83        5.40      1.03 o 
  -1  -8   4       85.89       84.90      1.76 o 
   0  -8   4        0.94        0.53      0.51 o 
   1  -8   4        2.01        1.31      0.51 o 
   2  -8   4       31.04       29.46      1.20 o 
   3  -8   4        8.22        8.42      0.98 o 
   4  -8   4       55.57       57.41      1.63 o 
   5  -8   4       11.94        9.34      1.27 o 
   6  -8   4        2.36        1.89      0.77 o 
   7  -8   4       27.38       25.71      1.12 o 
  -5  -7   4        0.21       -0.29      0.89 o 
  -4  -7   4       30.01       32.87      1.38 o 
  -3  -7   4       39.73       38.41      1.34 o 
  -2  -7   4       41.30       50.03      1.41 o 
  -1  -7   4       11.05       10.69      0.59 o 
   0  -7   4      193.72      190.47      4.67 o 
   1  -7   4       28.54       22.40      1.03 o 
   2  -7   4       59.02       55.81      1.41 o 
   3  -7   4        0.02       -0.06      0.80 o 
   4  -7   4       36.99       35.96      2.54 o 
   5  -7   4       53.76       55.49      1.30 o 
   6  -7   4       73.63       62.65      1.45 o 
   7  -7   4       17.37       17.05      1.00 o 
   8  -7   4        0.15       -0.83      0.83 o 
  -6  -6   4        1.21        1.35      0.95 o 
  -5  -6   4        0.30       -0.06      0.81 o 
  -4  -6   4       48.38       49.39      1.42 o 
  -3  -6   4      151.17      147.88      2.09 o 
  -2  -6   4       26.93       25.85      1.12 o 
  -1  -6   4      332.45      329.21      1.97 o 
   0  -6   4      125.22      117.50      1.74 o 
   1  -6   4        0.07        1.09      0.68 o 
   2  -6   4       67.23       63.09      0.80 o 
   3  -6   4        0.11        1.05      0.44 o 
   4  -6   4      216.87      208.43      2.03 o 
   5  -6   4        0.42        0.58      0.72 o 
   6  -6   4       22.05       24.32      1.04 o 
   7  -6   4        0.02        0.85      0.81 o 
   8  -6   4        9.60        8.69      0.95 o 
  -7  -5   4        3.27        1.80      0.94 o 
  -6  -5   4        8.75       10.66      1.03 o 
  -5  -5   4        2.78        1.21      0.74 o 
  -4  -5   4       24.47       25.73      1.09 o 
  -3  -5   4      189.47      181.47      2.11 o 
  -2  -5   4       20.40       17.00      1.17 o 
  -1  -5   4       62.49       66.27      1.29 o 
   0  -5   4        0.51        0.64      0.62 o 
   1  -5   4        2.49        2.44      0.35 o 
   2  -5   4      368.96      387.19      2.70 o 
   3  -5   4       11.26        8.39      0.61 o 
   4  -5   4      466.97      463.58      2.91 o 
   5  -5   4        9.21       10.77      0.79 o 
   6  -5   4       13.32       12.12      0.85 o 
   7  -5   4        4.32        4.28      0.78 o 
   8  -5   4       37.59       33.48      1.31 o 
   9  -5   4       18.14       20.36      1.14 o 
  -7  -4   4        0.01       -0.13      0.85 o 
  -6  -4   4       26.50       27.02      1.12 o 
  -5  -4   4       69.06       64.20      1.38 o 
  -4  -4   4        2.32        1.48      0.71 o 
  -3  -4   4      138.75      141.25      1.69 o 
  -2  -4   4        2.50        5.47      0.54 o 
  -1  -4   4       82.62       89.31      3.23 o 
   0  -4   4      294.78      328.98      1.96 o 
   1  -4   4     1653.53     1774.35      2.69 o 
   2  -4   4      170.36      144.46      0.96 o 
   3  -4   4        0.22        0.78      0.51 o 
   4  -4   4      674.76      680.75      3.42 o 
   5  -4   4        9.52       11.37      0.81 o 
   6  -4   4       34.36       34.37      1.09 o 
   7  -4   4        1.13        0.17      0.74 o 
   8  -4   4        0.29        0.02      0.82 o 
   9  -4   4       29.70       31.25      1.35 o 
  -8  -3   4        7.58        7.74      0.77 o 
  -7  -3   4       12.48       12.68      0.74 o 
  -6  -3   4        4.75        4.68      0.91 o 
  -5  -3   4      112.24      105.42      2.55 o 
  -4  -3   4       41.68       37.84      0.56 o 
  -3  -3   4      151.36      154.41      1.92 o 
  -2  -3   4      253.26      243.52      1.74 o 
  -1  -3   4      166.60      171.40      1.74 o 
   0  -3   4      645.61      748.03      4.14 o 
   1  -3   4      368.83      405.19      2.61 o 
   2  -3   4      239.26      254.99      0.81 o 
   3  -3   4       14.99       13.56      0.54 o 
   4  -3   4        0.19        0.59      0.59 o 
   5  -3   4       24.42       34.46      1.02 o 
   6  -3   4       15.71       14.82      0.95 o 
   7  -3   4        7.64        8.97      0.86 o 
   8  -3   4        8.16        7.62      0.87 o 
   9  -3   4        2.66        2.78      0.91 o 
  -8  -2   4       36.47       38.89      1.53 o 
  -7  -2   4        6.57        6.59      0.68 o 
  -6  -2   4      264.28      262.66      4.83 o 
  -5  -2   4        4.34        4.20      0.34 o 
  -4  -2   4        2.42        1.84      0.29 o 
  -3  -2   4       86.03       62.61      0.48 o 
  -2  -2   4       75.45       76.07      0.58 o 
  -1  -2   4      514.32      560.08      2.64 o 
   0  -2   4       44.48       31.62      0.45 o 
   1  -2   4        7.28       13.89      0.65 o 
   2  -2   4       52.44       55.37      0.63 o 
   3  -2   4      183.05      215.48      1.94 o 
   4  -2   4      200.05      193.96      1.81 o 
   5  -2   4       50.24       58.97      1.19 o 
   6  -2   4       69.15       65.39      1.39 o 
   7  -2   4       62.48       67.73      1.43 o 
   8  -2   4        0.49        0.28      0.70 o 
   9  -2   4        2.53        2.99      0.83 o 
  -9  -1   4        2.66        3.66      1.03 o 
  -8  -1   4       45.36       40.67      1.52 o 
  -7  -1   4        0.31        0.85      0.92 o 
  -6  -1   4        4.58        3.78      0.72 o 
  -5  -1   4       17.78       15.10      0.34 o 
  -4  -1   4        1.81        2.14      0.24 o 
  -3  -1   4      129.04      133.15      1.57 o 
  -2  -1   4        7.90        9.38      0.21 o 
  -1  -1   4     1359.25     1409.34      3.52 o 
   0  -1   4      304.29      340.44      1.25 o 
   1  -1   4        7.42        2.28      0.27 o 
   2  -1   4        1.08        2.18      0.20 o 
   3  -1   4        6.16        7.19      0.26 o 
   4  -1   4      168.45      169.89      1.18 o 
   5  -1   4      282.27      282.19      7.34 o 
   6  -1   4       20.81       19.99      1.21 o 
   7  -1   4      154.90      153.78      1.62 o 
   8  -1   4        3.54        4.37      0.65 o 
   9  -1   4        4.47        3.45      1.24 o 
  -9   0   4        6.53        6.85      1.10 o 
  -8   0   4       69.12       68.34      1.75 o 
  -7   0   4        0.65        1.10      0.70 o 
  -6   0   4       52.05       49.80      0.86 o 
  -5   0   4       15.77       14.42      0.33 o 
  -4   0   4      259.78      250.64      2.89 o 
  -3   0   4      164.50      163.49      1.92 o 
  -2   0   4      370.74      401.01      1.70 o 
  -1   0   4        2.78        5.06      0.25 o 
   0   0   4     1429.32     1415.79      4.73 o 
   1   0   4     1069.45     1103.54      8.98 o 
   2   0   4      308.37      310.78      4.63 o 
   3   0   4       68.38       84.83      0.85 o 
   4   0   4      851.10      812.65      2.41 o 
   5   0   4      823.18      818.89      5.82 o 
   6   0   4      209.74      196.71      2.30 o 
   7   0   4        0.04        1.59      1.17 o 
   8   0   4        0.07        0.60      1.28 o 
  -9   1   4        0.95        2.26      0.93 o 
  -8   1   4       13.87       14.27      0.93 o 
  -7   1   4       93.74       85.40      1.23 o 
  -6   1   4      429.77      417.13      3.28 o 
  -5   1   4        5.75        5.29      0.39 o 
  -4   1   4       21.93       18.10      0.44 o 
  -3   1   4     1437.99     1493.17      6.88 o 
  -2   1   4     1962.07     2007.19      4.47 o 
  -1   1   4      256.85      247.52      2.21 o 
   0   1   4        0.56        0.85      0.20 o 
   1   1   4      303.44      351.14      1.15 o 
   2   1   4        7.16        5.37      0.28 o 
   3   1   4       73.22       57.28      0.53 o 
   4   1   4      277.08      283.45      3.17 o 
   5   1   4       17.14       16.57      0.86 o 
   6   1   4       10.66        7.91      1.22 o 
   7   1   4       21.34       21.92      1.44 o 
   8   1   4        2.17        3.95      1.38 o 
 -10   2   4        0.38        1.61      0.94 o 
  -9   2   4        7.13        5.70      1.02 o 
  -8   2   4        2.00        3.21      0.61 o 
  -7   2   4       28.58       29.80      1.12 o 
  -6   2   4      671.06      658.60      3.88 o 
  -5   2   4      144.98      144.66      1.18 o 
  -4   2   4       32.56       37.19      0.52 o 
  -3   2   4      894.30      878.56      1.62 o 
  -2   2   4     1528.63     1544.84      2.12 o 
  -1   2   4      463.51      412.23      2.88 o 
   0   2   4       13.19       11.82      0.28 o 
   1   2   4        1.12        1.46      0.28 o 
   2   2   4      555.72      557.75      7.24 o 
   3   2   4       33.80       45.22      0.58 o 
   4   2   4       15.45       18.20      0.61 o 
   5   2   4        3.67        4.04      0.57 o 
   6   2   4       50.07       53.79      1.73 o 
   7   2   4       25.48       31.05      1.56 o 
 -10   3   4        0.72        1.00      0.91 o 
  -9   3   4        0.98       -0.36      0.87 o 
  -8   3   4       56.91       53.29      1.50 o 
  -7   3   4       16.97       15.28      0.96 o 
  -6   3   4      113.21      107.97      1.77 o 
  -5   3   4       24.18       26.20      2.07 o 
  -4   3   4       22.84       16.37      0.40 o 
  -3   3   4       27.02       21.65      0.34 o 
  -2   3   4        1.29        2.49      0.31 o 
  -1   3   4      136.85      136.61      0.58 o 
   0   3   4      131.65      139.49      1.50 o 
   1   3   4      259.11      258.23      1.44 o 
   2   3   4       56.81       52.40      0.81 o 
   3   3   4        2.98        3.18      0.51 o 
   4   3   4        1.35        0.99      0.52 o 
   5   3   4        3.21        3.94      1.03 o 
   6   3   4        6.38        9.08      1.20 o 
   7   3   4        5.49        6.43      1.27 o 
  -9   4   4        0.89       -0.61      0.99 o 
  -8   4   4       33.39       30.72      1.27 o 
  -7   4   4       36.96       37.47      1.34 o 
  -6   4   4        0.33        0.70      0.77 o 
  -5   4   4      426.64      439.95      8.06 o 
  -4   4   4       29.23       26.06      0.64 o 
  -3   4   4       35.92       31.76      0.70 o 
  -2   4   4        3.47        4.43      0.40 o 
  -1   4   4      215.97      198.78      2.16 o 
   0   4   4      355.38      364.34      2.23 o 
   1   4   4      226.91      236.55      1.59 o 
   2   4   4       43.14       44.00      0.83 o 
   3   4   4       24.02       19.88      0.71 o 
   4   4   4       22.76       19.26      0.76 o 
   5   4   4       50.42       45.07      1.58 o 
   6   4   4       10.41       11.87      1.34 o 
  -9   5   4        0.00       -0.80      0.91 o 
  -8   5   4       56.45       51.06      1.57 o 
  -7   5   4       86.96       93.69      1.93 o 
  -6   5   4      341.01      338.86      3.19 o 
  -5   5   4        9.60       10.54      0.56 o 
  -4   5   4        0.88        1.05      0.42 o 
  -3   5   4        2.71        2.03      0.42 o 
  -2   5   4       30.19       31.03      0.73 o 
  -1   5   4      150.35      142.44      4.42 o 
   0   5   4       83.64       82.89      1.32 o 
   1   5   4       10.73       13.51      0.63 o 
   2   5   4       25.02       24.40      0.76 o 
   3   5   4       22.59       19.07      0.73 o 
   4   5   4        9.69       10.84      0.70 o 
   5   5   4        0.50        0.87      1.03 o 
  -9   6   4        5.85        7.32      1.11 o 
  -8   6   4       61.30       66.41      1.86 o 
  -7   6   4       61.96       67.99      1.79 o 
  -6   6   4       41.91       42.22      1.40 o 
  -5   6   4       58.50       58.04      1.96 o 
  -4   6   4        0.91        0.65      0.44 o 
  -3   6   4       28.67       26.23      0.71 o 
  -2   6   4        0.46        0.43      0.47 o 
  -1   6   4      166.50      158.79      2.14 o 
   0   6   4      105.91       99.82      1.82 o 
   1   6   4        8.15        7.56      0.62 o 
   2   6   4       72.01       69.89      1.13 o 
   3   6   4        9.59        7.50      1.59 o 
   4   6   4        2.17        2.75      1.00 o 
  -8   7   4       30.00       28.36      1.51 o 
  -7   7   4       12.27       12.55      1.18 o 
  -6   7   4       11.23       11.10      1.15 o 
  -5   7   4        0.14        0.49      0.53 o 
  -4   7   4       96.18       91.17      1.72 o 
  -3   7   4        0.11        0.24      0.72 o 
  -2   7   4       21.96       22.92      1.13 o 
  -1   7   4      124.24      126.00      2.11 o 
   0   7   4      186.98      177.17      2.52 o 
   1   7   4        2.12        2.10      0.81 o 
   2   7   4       52.84       52.66      1.29 o 
   3   7   4        2.55        2.07      0.92 o 
  -7   8   4       13.23       14.85      1.29 o 
  -6   8   4        1.27        1.42      1.12 o 
  -5   8   4        3.93        5.22      0.85 o 
  -4   8   4        8.55        8.66      0.93 o 
  -3   8   4       26.72       29.02      1.28 o 
  -2   8   4        0.26        0.98      0.84 o 
  -1   8   4       12.41       11.82      1.14 o 
   0   8   4      103.48       98.28      2.15 o 
   1   8   4        1.54        2.34      0.92 o 
   2   8   4       21.93       26.40      1.36 o 
  -6   9   4       10.28        7.88      1.08 o 
  -5   9   4       14.80       14.33      1.10 o 
  -4   9   4        4.75        3.67      1.01 o 
  -3   9   4       17.78       19.49      1.28 o 
  -2   9   4       23.82       24.81      1.40 o 
  -1   9   4        4.35        5.69      1.11 o 
  -1  -9   5        9.53        9.43      1.14 o 
   0  -9   5        1.79        3.05      0.63 o 
   1  -9   5        6.16        7.99      0.79 o 
   2  -9   5        0.35        0.29      0.89 o 
   3  -9   5        1.08        0.52      0.89 o 
   4  -9   5        0.40        0.73      0.95 o 
   5  -9   5        7.59        8.08      1.10 o 
   6  -9   5        3.98        4.05      1.19 o 
  -3  -8   5        0.35        0.19      0.99 o 
  -2  -8   5       41.16       43.43      1.50 o 
  -1  -8   5        6.20        6.35      0.98 o 
   0  -8   5        5.95        3.46      0.53 o 
   1  -8   5        9.27        8.02      0.96 o 
   2  -8   5        1.97        1.45      0.80 o 
   3  -8   5       77.91       85.46      1.90 o 
   4  -8   5        5.01        4.93      1.07 o 
   5  -8   5       18.64       19.30      1.65 o 
   6  -8   5        4.95        4.23      0.83 o 
   7  -8   5        0.05       -0.42      0.81 o 
  -4  -7   5       55.27       53.69      1.57 o 
  -3  -7   5        0.04       -0.77      0.87 o 
  -2  -7   5       37.86       42.19      1.39 o 
  -1  -7   5        3.36        2.46      0.52 o 
   0  -7   5        0.38        1.27      0.77 o 
   1  -7   5       67.74       60.65      1.45 o 
   2  -7   5        0.43        0.54      0.78 o 
   3  -7   5      113.92      120.28      2.08 o 
   4  -7   5       45.26       46.78      5.72 o 
   5  -7   5       27.69       27.06      1.04 o 
   6  -7   5       58.76       58.59      1.44 o 
   7  -7   5        6.25        5.82      0.92 o 
   8  -7   5       35.62       35.69      1.39 o 
  -6  -6   5        7.45        8.74      1.05 o 
  -5  -6   5       22.20       20.93      1.16 o 
  -4  -6   5        7.97        8.33      0.95 o 
  -3  -6   5        4.26        5.73      0.81 o 
  -2  -6   5        6.67        7.39      0.83 o 
  -1  -6   5        0.01       -0.29      0.72 o 
   0  -6   5      301.23      287.58      2.66 o 
   1  -6   5      367.80      352.70      2.92 o 
   2  -6   5       38.23       37.52      0.71 o 
   3  -6   5      334.04      329.81      2.42 o 
   4  -6   5      381.41      387.85      2.84 o 
   5  -6   5       97.35      104.08      1.68 o 
   6  -6   5        1.11        0.78      0.76 o 
   7  -6   5        5.38        4.17      0.84 o 
   8  -6   5        9.19       12.03      1.05 o 
  -6  -5   5        6.91        8.03      0.96 o 
  -5  -5   5        2.80        1.57      0.77 o 
  -4  -5   5       14.99       14.87      0.92 o 
  -3  -5   5        1.59        3.71      0.71 o 
  -2  -5   5       20.62       19.43      0.88 o 
  -1  -5   5       11.20       11.14      0.76 o 
   0  -5   5      355.36      357.47      2.62 o 
   1  -5   5      162.84      157.31      1.13 o 
   2  -5   5      131.48      143.24      1.49 o 
   3  -5   5      186.50      191.54      1.87 o 
   4  -5   5       79.63       87.42      1.45 o 
   5  -5   5       25.69       23.06      1.05 o 
   6  -5   5        0.10        0.38      0.74 o 
   7  -5   5        1.70        3.02      0.83 o 
   8  -5   5       15.92       16.30      1.09 o 
  -7  -4   5       47.70       54.01      2.03 o 
  -6  -4   5       27.40       30.25      0.83 o 
  -5  -4   5       12.06        9.51      0.62 o 
  -4  -4   5       47.29       46.87      0.84 o 
  -3  -4   5      127.17      121.46      1.14 o 
  -2  -4   5      408.72      410.75      1.95 o 
  -1  -4   5        1.39        2.22      0.43 o 
   0  -4   5       17.99       23.57      0.55 o 
   1  -4   5      393.57      378.53      2.74 o 
   2  -4   5       30.88       31.43      1.24 o 
   3  -4   5      123.70      120.42      0.96 o 
   4  -4   5        3.50        3.51      0.68 o 
   5  -4   5       55.66       54.15      1.30 o 
   6  -4   5       16.80       18.71      1.03 o 
   7  -4   5       13.91       11.66      0.93 o 
   8  -4   5        0.09        0.39      0.73 o 
   9  -4   5        6.17        7.13      1.02 o 
  -8  -3   5        1.75        3.27      0.96 o 
  -7  -3   5       35.69       34.92      0.93 o 
  -6  -3   5        1.76        2.76      0.56 o 
  -5  -3   5       49.68       46.11      0.67 o 
  -4  -3   5       65.16       66.90      0.72 o 
  -3  -3   5        2.23        2.21      0.32 o 
  -2  -3   5      104.71      108.85      0.77 o 
  -1  -3   5       43.45       46.17      0.89 o 
   0  -3   5       20.89       15.11      0.30 o 
   1  -3   5      331.13      291.53      2.16 o 
   2  -3   5      173.00      171.41      2.20 o 
   3  -3   5       66.30       66.37      0.72 o 
   4  -3   5        5.54        5.23      0.68 o 
   5  -3   5        0.63       -0.35      0.71 o 
   6  -3   5       16.14       13.58      0.96 o 
   7  -3   5        0.03       -0.83      0.83 o 
   8  -3   5        1.50        0.37      0.79 o 
   9  -3   5        4.62        5.15      0.93 o 
  -8  -2   5        0.61        1.73      0.95 o 
  -7  -2   5        0.79        1.57      0.90 o 
  -6  -2   5      355.74      357.47      4.69 o 
  -5  -2   5        2.42        2.32      0.35 o 
  -4  -2   5      187.97      184.39      0.89 o 
  -3  -2   5       10.57       10.59      0.35 o 
  -2  -2   5      513.87      504.83      1.56 o 
  -1  -2   5      619.65      576.03      4.36 o 
   0  -2   5     1203.91     1342.39      3.64 o 
   1  -2   5       27.69       29.35      0.33 o 
   2  -2   5      149.62      139.41      0.90 o 
   3  -2   5       45.47       54.60      1.31 o 
   4  -2   5      297.59      313.20      2.37 o 
   5  -2   5       29.81       26.82      1.00 o 
   6  -2   5       91.89       93.28      1.63 o 
   7  -2   5        5.66        8.15      0.89 o 
   8  -2   5        7.25        5.28      0.89 o 
  -9  -1   5       49.42       53.53      1.88 o 
  -8  -1   5        6.16        5.81      1.03 o 
  -7  -1   5      266.77      264.42      3.03 o 
  -6  -1   5       31.79       27.04      1.15 o 
  -5  -1   5        5.05        7.68      0.31 o 
  -4  -1   5       52.05       50.48      0.79 o 
  -3  -1   5      134.25      142.45      0.78 o 
  -2  -1   5      151.50      150.76      1.18 o 
  -1  -1   5      137.89      137.27      1.40 o 
   0  -1   5       30.72       40.34      0.53 o 
   1  -1   5        8.04       13.79      0.32 o 
   2  -1   5        8.64        9.73      0.27 o 
   3  -1   5       14.25       17.97      0.31 o 
   4  -1   5       46.37       42.10      7.57 o 
   5  -1   5      325.98      321.50      4.00 o 
   6  -1   5       84.69       81.66      3.02 o 
   7  -1   5       24.62       23.77      0.86 o 
   8  -1   5       12.48       14.30      0.85 o 
  -9   0   5       60.70       66.70      1.92 o 
  -8   0   5       25.54       26.49      1.28 o 
  -7   0   5      142.26      148.62      2.18 o 
  -6   0   5      150.08      144.93      2.09 o 
  -5   0   5        0.20        0.87      0.33 o 
  -4   0   5      276.84      294.60      1.63 o 
  -3   0   5       47.00       37.33      0.37 o 
  -2   0   5      355.20      344.06      1.50 o 
  -1   0   5      150.69      147.78      1.93 o 
   0   0   5        0.02        0.84      0.25 o 
   1   0   5      258.62      296.70      4.26 o 
   2   0   5      110.41      125.10      1.64 o 
   3   0   5       45.92       46.15      0.76 o 
   4   0   5       34.92       39.34      2.50 o 
   5   0   5       91.22       83.19      2.14 o 
   6   0   5      605.58      630.67     27.21 o 
   7   0   5        0.17       -0.12      1.20 o 
   8   0   5       39.34       45.14      1.90 o 
  -9   1   5       23.01       22.39      1.35 o 
  -8   1   5        3.77        5.43      0.63 o 
  -7   1   5       22.81       24.86      1.13 o 
  -6   1   5       39.90       38.65      0.88 o 
  -5   1   5      260.06      236.73      2.74 o 
  -4   1   5       40.00       37.40      0.98 o 
  -3   1   5       64.50       53.14      0.43 o 
  -2   1   5      535.51      556.47      3.67 o 
  -1   1   5      211.14      204.73      1.39 o 
   0   1   5       10.80       15.14      0.56 o 
   1   1   5       18.65       36.22      0.55 o 
   2   1   5        0.00        2.58      0.28 o 
   3   1   5      210.85      216.76      3.14 o 
   4   1   5       60.70       60.71      0.74 o 
   5   1   5       74.19       79.10      1.16 o 
   6   1   5       31.11       32.86      1.60 o 
   7   1   5        0.77        1.49      1.21 o 
   8   1   5        6.70        9.68      1.52 o 
  -9   2   5       16.36       17.30      0.87 o 
  -8   2   5        3.40        4.63      1.34 o 
  -7   2   5        0.73        1.06      0.75 o 
  -6   2   5       12.55       12.93      0.90 o 
  -5   2   5       41.38       34.12      0.71 o 
  -4   2   5      139.22      141.98      1.58 o 
  -3   2   5      100.19       82.74      0.62 o 
  -2   2   5        0.68        0.66      0.24 o 
  -1   2   5      960.13      934.53      6.58 o 
   0   2   5       36.09       34.43      0.96 o 
   1   2   5      274.61      249.62      1.43 o 
   2   2   5       45.03       41.15      0.77 o 
   3   2   5       58.03       64.94      1.34 o 
   4   2   5      137.98      137.09      1.55 o 
   5   2   5        4.34        3.50      0.60 o 
   6   2   5       31.13       37.41      1.59 o 
   7   2   5        0.20        0.80      1.30 o 
  -9   3   5        0.77        0.26      0.80 o 
  -8   3   5       19.15       17.85      1.16 o 
  -7   3   5       23.97       21.60      1.12 o 
  -6   3   5       15.68       18.85      1.02 o 
  -5   3   5        3.69        4.45      0.55 o 
  -4   3   5       29.06       23.20      0.56 o 
  -3   3   5      214.35      225.84      2.25 o 
  -2   3   5       40.35       41.96      0.71 o 
  -1   3   5       51.51       46.89      1.08 o 
   0   3   5       62.83       69.04      0.78 o 
   1   3   5      376.43      392.69      1.87 o 
   2   3   5        7.39        5.62      0.54 o 
   3   3   5        3.64        6.57      0.60 o 
   4   3   5       54.15       53.52      1.72 o 
   5   3   5        0.07       -0.02      1.05 o 
   6   3   5       38.97       46.22      1.77 o 
   7   3   5        1.28        2.22      1.41 o 
  -9   4   5        6.26        5.63      1.15 o 
  -8   4   5       29.66       34.75      1.42 o 
  -7   4   5        9.58       10.02      1.03 o 
  -6   4   5      100.10      100.30      1.86 o 
  -5   4   5       45.56       50.08      1.37 o 
  -4   4   5       64.61       56.31      2.07 o 
  -3   4   5       23.57       25.72      0.64 o 
  -2   4   5       74.47       75.99      0.96 o 
  -1   4   5      674.88      642.88      3.76 o 
   0   4   5       16.24       17.19      0.63 o 
   1   4   5      651.16      659.18      9.72 o 
   2   4   5        3.54        2.15      0.53 o 
   3   4   5        0.03        0.26      0.55 o 
   4   4   5       14.55       14.07      0.74 o 
   5   4   5        2.79        6.38      1.16 o 
   6   4   5       22.03       27.97      1.60 o 
  -9   5   5        4.19        3.91      1.09 o 
  -8   5   5       45.75       49.24      1.67 o 
  -7   5   5        7.57        8.99      1.12 o 
  -6   5   5      173.04      180.75      2.51 o 
  -5   5   5      207.68      192.01      6.28 o 
  -4   5   5       22.43       23.14      0.68 o 
  -3   5   5        1.66        1.11      0.44 o 
  -2   5   5      460.00      465.99      7.64 o 
  -1   5   5      635.37      619.30      4.00 o 
   0   5   5       76.93       79.28      1.65 o 
   1   5   5        2.19        3.56      0.57 o 
   2   5   5       79.87       74.55      2.80 o 
   3   5   5        0.05        0.27      0.58 o 
   4   5   5        7.95        6.01      0.69 o 
   5   5   5        1.71        1.52      1.07 o 
  -9   6   5       42.30       47.02      1.80 o 
  -8   6   5       75.87       90.18      2.19 o 
  -7   6   5       14.88       14.15      1.22 o 
  -6   6   5       10.24       15.93      1.10 o 
  -5   6   5        6.63        5.17      0.57 o 
  -4   6   5       85.39       82.04      2.77 o 
  -3   6   5        6.90        7.48      0.58 o 
  -2   6   5      154.97      143.67      4.99 o 
  -1   6   5      121.64      112.65      2.00 o 
   0   6   5       56.82       54.90      1.55 o 
   1   6   5       71.82       68.11      1.69 o 
   2   6   5        1.17        0.61      0.78 o 
   3   6   5       19.39       19.24      1.94 o 
   4   6   5        4.50        3.49      1.16 o 
  -8   7   5       36.59       40.89      1.71 o 
  -7   7   5        9.70       10.57      1.23 o 
  -6   7   5       16.64       17.06      1.19 o 
  -5   7   5        8.03        6.74      0.62 o 
  -4   7   5       72.08       70.54      2.05 o 
  -3   7   5        3.89        2.38      0.80 o 
  -2   7   5        5.92        5.44      0.92 o 
  -1   7   5        9.18        7.71      0.99 o 
   0   7   5        0.01        0.91      0.89 o 
   1   7   5       10.72       10.39      1.07 o 
   2   7   5        7.05        6.64      0.90 o 
   3   7   5        9.40        7.14      1.03 o 
  -7   8   5        0.01        0.39      1.03 o 
  -6   8   5       29.31       30.30      0.96 o 
  -5   8   5        0.05        0.41      0.81 o 
  -4   8   5        8.84       10.42      1.04 o 
  -3   8   5       48.83       46.15      1.58 o 
  -2   8   5       18.24       14.60      1.14 o 
  -1   8   5        2.78        0.61      0.97 o 
   0   8   5        9.26        9.80      1.05 o 
   1   8   5       16.49       17.00      1.22 o 
  -4   9   5       19.11       18.52      1.31 o 
  -3   9   5       23.24       25.67      1.45 o 
  -2   9   5        7.13        6.63      1.04 o 
  -1  -9   6        0.22        0.89      0.95 o 
   0  -9   6       73.88       70.59      2.30 o 
   1  -9   6       15.46       14.18      0.74 o 
   2  -9   6       12.91       13.74      1.17 o 
   3  -9   6        4.53        4.06      0.95 o 
   4  -9   6        0.19        2.46      1.15 o 
   5  -9   6        3.07        2.80      1.16 o 
  -3  -8   6       56.90       60.18      1.74 o 
  -2  -8   6       38.80       36.38      1.41 o 
  -1  -8   6      105.41       99.94      1.99 o 
   0  -8   6       39.79       33.96      1.35 o 
   1  -8   6       47.22       39.67      1.41 o 
   2  -8   6       12.93       11.96      1.04 o 
   3  -8   6       36.21       41.34      1.57 o 
   4  -8   6        5.98        8.65      1.18 o 
   5  -8   6        5.38        8.05      1.22 o 
   6  -8   6        5.34        4.78      0.81 o 
  -4  -7   6        0.32        0.69      0.87 o 
  -3  -7   6       57.40       58.53      1.57 o 
  -2  -7   6        1.54        1.52      0.83 o 
  -1  -7   6        0.77       -0.07      0.77 o 
   0  -7   6       55.59       55.11      1.42 o 
   1  -7   6       18.60       14.40      0.96 o 
   2  -7   6       39.57       40.23      1.44 o 
   3  -7   6       27.15       29.39      1.34 o 
   4  -7   6       23.46       23.61      0.96 o 
   5  -7   6       10.56        8.49      0.84 o 
   6  -7   6       12.79       14.20      0.99 o 
   7  -7   6        0.01       -0.36      0.75 o 
  -5  -6   6       52.93       52.34      1.52 o 
  -4  -6   6        0.02       -0.07      0.82 o 
  -3  -6   6       19.54       21.68      1.02 o 
  -2  -6   6       10.10        8.28      0.80 o 
  -1  -6   6        3.88        5.19      0.76 o 
   0  -6   6        1.68        1.18      0.70 o 
   1  -6   6       28.99       32.59      1.20 o 
   2  -6   6       22.16       20.95      0.65 o 
   3  -6   6       95.98       90.89      1.45 o 
   4  -6   6       15.53       16.88      0.92 o 
   5  -6   6      163.80      179.24      2.23 o 
   6  -6   6        2.17        1.59      0.75 o 
   7  -6   6        2.44        1.80      0.84 o 
   8  -6   6        7.37        9.58      1.01 o 
  -6  -5   6        5.78        9.40      0.99 o 
  -5  -5   6        1.12        0.90      0.76 o 
  -4  -5   6       55.93       52.35      1.33 o 
  -3  -5   6        4.52        6.88      0.73 o 
  -2  -5   6        1.79        1.51      0.46 o 
  -1  -5   6        0.09        0.34      0.58 o 
   0  -5   6       10.59       13.00      0.56 o 
   1  -5   6       41.10       38.99      0.57 o 
   2  -5   6       95.43       94.59      0.96 o 
   3  -5   6      111.98      119.31      1.66 o 
   4  -5   6       22.22       22.49      0.96 o 
   5  -5   6       13.29       13.23      0.93 o 
   6  -5   6        0.29        0.29      0.84 o 
   7  -5   6        5.88        4.97      0.90 o 
   8  -5   6       15.85       16.89      1.15 o 
  -7  -4   6        8.78        9.84      1.10 o 
  -6  -4   6        0.22        0.96      0.56 o 
  -5  -4   6        9.68       10.46      0.51 o 
  -4  -4   6       53.92       52.28      1.33 o 
  -3  -4   6        3.36        4.22      0.55 o 
  -2  -4   6      171.41      161.62      1.31 o 
  -1  -4   6       44.79       54.57      1.54 o 
   0  -4   6      128.46      121.29      0.73 o 
   1  -4   6      209.00      214.50      2.02 o 
   2  -4   6       23.18       30.22      0.60 o 
   3  -4   6      204.53      209.10      1.41 o 
   4  -4   6       61.90       61.40      1.30 o 
   5  -4   6       40.30       44.11      1.25 o 
   6  -4   6        2.64        4.08      0.84 o 
   7  -4   6       57.18       59.56      1.61 o 
   8  -4   6        1.91        3.54      0.84 o 
  -8  -3   6       10.01       11.19      1.22 o 
  -7  -3   6       19.18       19.26      1.20 o 
  -6  -3   6       66.04       57.37      1.33 o 
  -5  -3   6       19.49       18.33      0.81 o 
  -4  -3   6       80.69       76.82      1.18 o 
  -3  -3   6      130.28      139.74      0.96 o 
  -2  -3   6       14.77       12.03      0.39 o 
  -1  -3   6       33.39       30.98      0.38 o 
   0  -3   6       78.64       74.51      0.71 o 
   1  -3   6       38.65       48.95      0.69 o 
   2  -3   6       30.38       27.60      1.72 o 
   3  -3   6       31.66       26.83      1.48 o 
   4  -3   6       49.48       43.88      1.16 o 
   5  -3   6      372.80      379.65      3.00 o 
   6  -3   6       11.55       12.30      0.95 o 
   7  -3   6        2.75        1.68      0.89 o 
   8  -3   6       25.71       30.50      1.29 o 
  -8  -2   6        7.00        6.98      1.05 o 
  -7  -2   6       19.15       20.09      1.15 o 
  -6  -2   6       51.77       54.71      1.24 o 
  -5  -2   6       52.94       52.03      0.90 o 
  -4  -2   6       34.49       34.99      0.55 o 
  -3  -2   6      107.37      114.83      0.83 o 
  -2  -2   6      787.58      782.67      2.32 o 
  -1  -2   6       54.19       57.59      0.47 o 
   0  -2   6     1092.70     1171.20      4.45 o 
   1  -2   6      404.58      505.80      1.31 o 
   2  -2   6      126.55      136.94      1.47 o 
   3  -2   6       78.89       73.63      0.96 o 
   4  -2   6      214.75      198.53      2.04 o 
   5  -2   6      556.59      542.19      3.52 o 
   6  -2   6        8.03       10.12      0.91 o 
   7  -2   6       11.47       10.07      0.92 o 
   8  -2   6       32.71       39.53      1.39 o 
  -9  -1   6       15.06       15.40      1.26 o 
  -8  -1   6        0.55       -0.21      0.95 o 
  -7  -1   6       31.09       37.62      1.39 o 
  -6  -1   6      245.74      247.93      2.14 o 
  -5  -1   6       78.25       76.48      0.83 o 
  -4  -1   6        1.36        1.68      0.33 o 
  -3  -1   6      792.21      802.71      9.49 o 
  -2  -1   6     1325.56     1327.77      2.28 o 
  -1  -1   6      496.74      515.45      1.98 o 
   0  -1   6      687.53      736.21      4.18 o 
   1  -1   6        1.40        0.51      0.28 o 
   2  -1   6        6.14        7.57      0.29 o 
   3  -1   6      145.18      146.18      4.47 o 
   4  -1   6       29.23       28.78      0.96 o 
   5  -1   6       80.14       82.66      1.51 o 
   6  -1   6       48.48       48.08      1.32 o 
   7  -1   6        7.88        6.73      0.88 o 
   8  -1   6        4.86        4.76      0.83 o 
  -9   0   6        7.68        6.72      1.18 o 
  -8   0   6        3.90        4.13      0.99 o 
  -7   0   6        4.34        4.52      0.60 o 
  -6   0   6      194.69      195.14      1.44 o 
  -5   0   6      187.32      180.06      1.22 o 
  -4   0   6      193.54      187.88      3.96 o 
  -3   0   6      404.47      422.35      2.02 o 
  -2   0   6      741.45      707.72      1.75 o 
  -1   0   6       80.25       89.87      0.62 o 
   0   0   6       64.88       64.72      1.22 o 
   1   0   6        2.19        1.55      0.32 o 
   2   0   6       96.62       91.23      2.47 o 
   3   0   6       37.64       37.33      0.57 o 
   4   0   6       24.96       26.32      0.74 o 
   5   0   6        0.02       -0.41      0.61 o 
   6   0   6       19.77       22.61      0.85 o 
   7   0   6       13.23       12.17      1.35 o 
   8   0   6        0.19       -1.29      1.29 o 
  -9   1   6       12.47       13.21      1.23 o 
  -8   1   6       44.41       43.46      1.05 o 
  -7   1   6        4.64        3.35      0.59 o 
  -6   1   6       35.80       32.75      1.37 o 
  -5   1   6      143.10      149.58      1.38 o 
  -4   1   6        2.31        0.95      0.45 o 
  -3   1   6       22.80       26.62      0.54 o 
  -2   1   6       22.26       18.50      0.51 o 
  -1   1   6        0.02        0.18      0.31 o 
   0   1   6       14.17       19.94      0.53 o 
   1   1   6        1.61        1.30      0.42 o 
   2   1   6       36.52       37.03      2.50 o 
   3   1   6      248.31      259.40      3.68 o 
   4   1   6      121.19      112.15      1.24 o 
   5   1   6       48.10       49.54      1.00 o 
   6   1   6        1.05        1.24      1.17 o 
   7   1   6       11.75       14.93      1.58 o 
  -9   2   6        8.37       10.26      0.80 o 
  -8   2   6        3.14        2.56      0.63 o 
  -7   2   6       40.65       40.51      1.34 o 
  -6   2   6        0.68        1.00      0.51 o 
  -5   2   6       37.65       39.50      0.83 o 
  -4   2   6      137.25      133.58      1.30 o 
  -3   2   6       15.79       20.99      1.11 o 
  -2   2   6       74.11       85.17      0.96 o 
  -1   2   6      118.84      129.48      1.66 o 
   0   2   6      400.50      437.12     30.91 o 
   1   2   6      130.29      141.12      3.83 o 
   2   2   6       58.99       59.93      0.94 o 
   3   2   6      152.32      149.84      1.11 o 
   4   2   6       89.74       91.06      1.22 o 
   5   2   6       94.09       97.74      1.39 o 
   6   2   6        0.00        0.16      1.19 o 
   7   2   6        8.18       11.23      1.53 o 
  -9   3   6        2.28        1.88      0.70 o 
  -8   3   6        8.36        6.40      1.01 o 
  -7   3   6       87.96       86.42      1.85 o 
  -6   3   6       46.25       43.01      1.39 o 
  -5   3   6       23.09       20.93      1.31 o 
  -4   3   6      162.78      154.91      1.32 o 
  -3   3   6       43.40       52.43      0.84 o 
  -2   3   6      748.56      751.92      3.05 o 
  -1   3   6        6.77        2.66      0.69 o 
   0   3   6      296.93      285.27      2.71 o 
   1   3   6       53.19       48.46      1.16 o 
   2   3   6        0.07        1.08      0.56 o 
   3   3   6      113.31      108.72      1.35 o 
   4   3   6        0.34        1.61      0.86 o 
   5   3   6        2.92        3.83      0.66 o 
   6   3   6        0.01       -0.81      1.28 o 
  -9   4   6       36.00       40.81      1.71 o 
  -8   4   6        1.48        1.80      0.99 o 
  -7   4   6       77.25       80.46      1.87 o 
  -6   4   6       23.23       27.20      1.26 o 
  -5   4   6       75.12       65.17      1.61 o 
  -4   4   6      114.71      117.93      1.25 o 
  -3   4   6        0.02       -0.12      0.44 o 
  -2   4   6      162.92      146.90      1.96 o 
  -1   4   6        0.01        0.71      0.81 o 
   0   4   6      220.49      217.25      2.51 o 
   1   4   6      167.30      173.08      2.38 o 
   2   4   6       61.67       61.49      1.06 o 
   3   4   6       39.08       35.82      0.95 o 
   4   4   6        2.79        1.26      1.02 o 
   5   4   6       10.41       12.07      1.37 o 
  -9   5   6       23.83       29.56      1.63 o 
  -8   5   6        0.07        1.17      1.14 o 
  -7   5   6       64.63       64.52      1.80 o 
  -6   5   6       19.67       21.22      1.23 o 
  -5   5   6       16.22       16.78      0.81 o 
  -4   5   6        0.43       -0.22      0.50 o 
  -3   5   6        4.48        2.87      0.61 o 
  -2   5   6       16.99       15.48      0.66 o 
  -1   5   6       67.37       61.35      1.59 o 
   0   5   6      523.06      554.65      4.21 o 
   1   5   6       14.84       13.55      1.09 o 
   2   5   6       16.93       17.03      1.13 o 
   3   5   6       20.15       19.60      1.58 o 
   4   5   6        0.77       -0.07      0.95 o 
  -8   6   6        0.94        1.99      1.26 o 
  -7   6   6       74.66       70.40      1.96 o 
  -6   6   6       11.73       15.11      1.18 o 
  -5   6   6        1.20        2.53      0.55 o 
  -4   6   6        8.98        8.87      0.64 o 
  -3   6   6       12.14       11.32      0.65 o 
  -2   6   6       12.12       12.07      0.71 o 
  -1   6   6       20.00       18.31      1.18 o 
   0   6   6       17.09       18.23      1.22 o 
   1   6   6       49.84       46.21      1.56 o 
   2   6   6       18.66       17.75      1.17 o 
   3   6   6       12.33       12.64      1.09 o 
  -7   7   6       72.33       73.96      2.08 o 
  -6   7   6        0.23       -0.01      1.02 o 
  -5   7   6       39.87       42.37      1.03 o 
  -4   7   6        3.74        4.71      0.63 o 
  -3   7   6        8.03        6.56      0.97 o 
  -2   7   6       11.43       11.47      1.06 o 
  -1   7   6       21.25       20.55      1.23 o 
   0   7   6       15.92       15.27      1.16 o 
   1   7   6        0.77        1.46      0.85 o 
   2   7   6        7.53        6.81      1.01 o 
  -6   8   6        6.23        7.40      1.13 o 
  -5   8   6       32.05       26.89      1.32 o 
  -4   8   6        8.97       10.57      1.12 o 
  -3   8   6        4.96        2.29      1.01 o 
  -2   8   6       23.13       18.96      1.25 o 
  -1   8   6       22.86       21.85      1.35 o 
   0   8   6        5.22        6.86      1.16 o 
   0  -9   7       16.95       13.48      1.08 o 
   1  -9   7       17.95       18.22      1.25 o 
   2  -9   7        6.83        7.06      1.01 o 
   3  -9   7        7.82        6.23      1.22 o 
   4  -9   7       25.55       31.91      1.69 o 
  -2  -8   7        3.72        3.74      0.95 o 
  -1  -8   7       50.00       51.66      1.58 o 
   0  -8   7       51.15       41.98      1.49 o 
   1  -8   7       78.03       72.78      1.75 o 
   2  -8   7       34.86       35.55      1.47 o 
   3  -8   7       27.49       29.25      1.49 o 
   4  -8   7       95.87      110.39      2.45 o 
   5  -8   7        0.23        1.14      1.21 o 
   6  -8   7        9.93        7.99      0.94 o 
  -4  -7   7        6.24        7.69      1.00 o 
  -3  -7   7        7.29        8.76      0.92 o 
  -2  -7   7       36.14       40.85      1.35 o 
  -1  -7   7       36.94       31.99      1.24 o 
   0  -7   7        7.95        5.75      0.84 o 
   1  -7   7       37.77       34.41      1.26 o 
   2  -7   7       77.71       78.89      1.82 o 
   3  -7   7        4.21        4.47      1.06 o 
   4  -7   7       18.71       18.15      0.94 o 
   5  -7   7       24.39       24.82      1.10 o 
   6  -7   7        0.15        0.33      0.71 o 
   7  -7   7        8.16        7.13      0.91 o 
  -5  -6   7       19.98       20.60      1.14 o 
  -4  -6   7        5.61        5.38      0.89 o 
  -3  -6   7       14.06       15.51      0.96 o 
  -2  -6   7        2.71        2.44      0.70 o 
  -1  -6   7       10.67       12.00      0.88 o 
   0  -6   7        3.23        2.43      0.84 o 
   1  -6   7       51.03       53.38      0.96 o 
   2  -6   7       47.58       49.03      0.87 o 
   3  -6   7        2.90        2.61      0.68 o 
   4  -6   7       18.79       17.80      0.95 o 
   5  -6   7       14.35       17.17      1.04 o 
   6  -6   7        1.45        0.83      0.79 o 
   7  -6   7       11.12       15.77      1.12 o 
  -6  -5   7        9.89       13.57      1.02 o 
  -5  -5   7        7.61        6.04      0.87 o 
  -4  -5   7        0.01       -0.25      1.16 o 
  -3  -5   7        6.78        7.38      0.56 o 
  -2  -5   7        1.46        1.94      0.69 o 
  -1  -5   7        6.08        6.35      0.52 o 
   0  -5   7        1.31        1.63      0.47 o 
   1  -5   7        7.88       12.30      0.44 o 
   2  -5   7      321.48      318.76      4.97 o 
   3  -5   7        6.51        6.06      0.76 o 
   4  -5   7       87.19       90.64      1.61 o 
   5  -5   7       37.73       45.19      1.32 o 
   6  -5   7        0.48       -0.06      0.88 o 
   7  -5   7       21.00       24.33      1.28 o 
  -7  -4   7        0.42        3.37      1.02 o 
  -6  -4   7       35.48       37.15      0.94 o 
  -5  -4   7       29.30       30.98      0.66 o 
  -4  -4   7        7.97        8.52      0.81 o 
  -3  -4   7       34.45       32.95      0.59 o 
  -2  -4   7       11.82       10.31      0.55 o 
  -1  -4   7       75.59       67.04      1.61 o 
   0  -4   7       65.31       56.67      0.66 o 
   1  -4   7       78.22       96.68      0.99 o 
   2  -4   7      285.88      291.74      1.97 o 
   3  -4   7       64.94       62.53      1.29 o 
   4  -4   7      351.40      376.97      2.96 o 
   5  -4   7       17.96       20.19      1.06 o 
   6  -4   7       16.29       14.97      1.05 o 
   7  -4   7       15.30       19.17      1.16 o 
   8  -4   7        0.09        0.73      0.95 o 
  -7  -3   7       35.89       34.70      1.46 o 
  -6  -3   7        4.06        4.67      0.59 o 
  -5  -3   7      129.67      132.36      2.57 o 
  -4  -3   7        1.18        1.50      0.37 o 
  -3  -3   7      372.93      355.32      1.52 o 
  -2  -3   7        5.67        4.79      0.47 o 
  -1  -3   7      122.95      121.78      1.14 o 
   0  -3   7       45.44       44.90      0.58 o 
   1  -3   7       13.46       16.59      0.97 o 
   2  -3   7      129.85      127.26      1.11 o 
   3  -3   7       15.82       12.57      0.79 o 
   4  -3   7       27.63       28.18      1.07 o 
   5  -3   7        4.52        4.71      0.85 o 
   6  -3   7       57.83       55.77      1.48 o 
   7  -3   7        5.19        4.71      0.89 o 
   8  -3   7        0.76        0.59      0.89 o 
  -8  -2   7       10.81       11.42      1.19 o 
  -7  -2   7        0.05       -0.15      0.83 o 
  -6  -2   7      182.90      183.34      5.21 o 
  -5  -2   7       72.17       68.65      1.04 o 
  -4  -2   7        9.68       11.01      0.57 o 
  -3  -2   7      352.23      331.65      3.36 o 
  -2  -2   7       15.82       17.89      0.57 o 
  -1  -2   7       61.02       70.48      1.58 o 
   0  -2   7      245.95      242.67      1.45 o 
   1  -2   7        6.39        8.46      0.31 o 
   2  -2   7       10.86        5.90      0.52 o 
   3  -2   7        0.97        0.59      0.64 o 
   4  -2   7       84.94       77.89      1.45 o 
   5  -2   7       33.93       32.05      1.16 o 
   6  -2   7      178.16      168.91      2.27 o 
   7  -2   7        1.96        2.41      0.89 o 
   8  -2   7        0.19        0.92      0.86 o 
  -8  -1   7       10.52        9.42      1.15 o 
  -7  -1   7        0.59        0.06      0.81 o 
  -6  -1   7        4.81        5.44      1.71 o 
  -5  -1   7        3.99        6.10      0.44 o 
  -4  -1   7        0.34        0.31      0.36 o 
  -3  -1   7      299.02      286.34      2.48 o 
  -2  -1   7       18.92       19.09      0.40 o 
  -1  -1   7      755.75      756.42      2.32 o 
   0  -1   7      137.37      153.21      1.82 o 
   1  -1   7       63.26       75.28      1.05 o 
   2  -1   7        0.13       -0.01      0.33 o 
   3  -1   7        9.24        8.40      0.74 o 
   4  -1   7        5.53        5.38      0.72 o 
   5  -1   7       22.13       23.64      1.05 o 
   6  -1   7       17.14       15.07      0.98 o 
   7  -1   7       48.58       48.85      1.46 o 
  -9   0   7        0.07       -1.05      1.05 o 
  -8   0   7       29.76       33.56      1.47 o 
  -7   0   7        5.83        6.52      0.64 o 
  -6   0   7        0.24       -0.05      0.44 o 
  -5   0   7       37.84       39.39      0.70 o 
  -4   0   7       55.35       52.39      0.91 o 
  -3   0   7      113.79       94.68      1.62 o 
  -2   0   7        4.07        3.84      0.71 o 
  -1   0   7        7.24        5.73      0.72 o 
   0   0   7       90.02       93.22      1.42 o 
   1   0   7       10.33        6.67      0.65 o 
   2   0   7      102.24       96.68      0.99 o 
   3   0   7       22.94       20.39      0.90 o 
   4   0   7       14.60       14.37      0.70 o 
   5   0   7      138.81      142.20      1.96 o 
   6   0   7       27.12       26.94      0.91 o 
   7   0   7        3.72        3.92      1.24 o 
  -9   1   7        0.20        0.86      1.10 o 
  -8   1   7       52.05       54.17      1.31 o 
  -7   1   7        3.17        2.64      0.61 o 
  -6   1   7       27.95       27.01      0.80 o 
  -5   1   7       64.21       62.65      1.79 o 
  -4   1   7        2.27        2.84      0.52 o 
  -3   1   7       72.42       70.49      0.85 o 
  -2   1   7       24.60       23.66      0.62 o 
  -1   1   7        1.33        2.64      0.45 o 
   0   1   7        8.45        8.04      0.52 o 
   1   1   7      115.78      122.45      1.80 o 
   2   1   7        1.02        0.00      0.54 o 
   3   1   7      213.72      195.60      3.74 o 
   4   1   7       31.27       34.78      0.87 o 
   5   1   7       43.02       39.91      0.98 o 
   6   1   7       19.10       24.84      1.59 o 
   7   1   7       13.57       13.30      1.58 o 
  -9   2   7        0.48       -0.19      0.71 o 
  -8   2   7       15.68       16.67      0.89 o 
  -7   2   7       19.93       20.96      1.19 o 
  -6   2   7       71.80       66.31      1.45 o 
  -5   2   7       50.56       48.70      0.98 o 
  -4   2   7       38.16       43.87      1.08 o 
  -3   2   7       11.32       12.23      0.68 o 
  -2   2   7       29.41       30.77      1.01 o 
  -1   2   7      391.66      365.89      2.95 o 
   0   2   7       25.21       26.85      1.04 o 
   1   2   7        2.32        1.21      0.53 o 
   2   2   7      267.83      266.86      1.89 o 
   3   2   7      101.57       90.94      0.98 o 
   4   2   7       27.03       26.19      0.67 o 
   5   2   7       15.95       16.77      1.40 o 
   6   2   7       35.19       44.85      1.90 o 
  -9   3   7        0.01       -0.11      0.73 o 
  -8   3   7       53.28       57.67      1.81 o 
  -7   3   7        1.30        1.59      0.94 o 
  -6   3   7       50.05       52.33      1.69 o 
  -5   3   7       60.34       57.55      1.08 o 
  -4   3   7       20.84       23.76      1.02 o 
  -3   3   7        4.77        6.72      0.52 o 
  -2   3   7       55.82       60.92      1.37 o 
  -1   3   7      733.53      730.50      4.37 o 
   0   3   7      168.43      166.91      2.29 o 
   1   3   7        0.26       -0.08      0.89 o 
   2   3   7      218.25      208.20      3.67 o 
   3   3   7       51.71       47.37      1.04 o 
   4   3   7       32.41       36.30      1.24 o 
   5   3   7        0.77        0.45      0.89 o 
   6   3   7        5.39       12.03      1.62 o 
  -9   4   7        5.51        4.62      1.23 o 
  -8   4   7       65.07       65.77      1.92 o 
  -7   4   7        3.10        2.97      1.06 o 
  -6   4   7       40.48       38.99      1.39 o 
  -5   4   7       50.46       65.87      1.72 o 
  -4   4   7        4.90        2.91      1.16 o 
  -3   4   7       69.88       70.55      2.64 o 
  -2   4   7        7.90        7.76      0.82 o 
  -1   4   7      284.92      263.18      2.81 o 
   0   4   7      339.20      351.48      3.45 o 
   1   4   7        6.81        7.59      1.10 o 
   2   4   7       46.79       45.54      1.58 o 
   3   4   7        0.08       -0.17      0.88 o 
   4   4   7        1.06        1.81      0.77 o 
   5   4   7       27.26       27.91      1.60 o 
  -8   5   7       51.81       50.70      1.87 o 
  -7   5   7       41.18       45.61      1.71 o 
  -6   5   7       15.50       16.44      1.31 o 
  -5   5   7        4.22        6.05      0.99 o 
  -4   5   7        4.75        4.65      0.56 o 
  -3   5   7       35.89       35.89      1.45 o 
  -2   5   7       58.40       60.60      1.58 o 
  -1   5   7       31.82       33.01      1.33 o 
   0   5   7       74.89       77.01      1.85 o 
   1   5   7       22.68       21.92      1.25 o 
   2   5   7        1.20        0.92      0.91 o 
   3   5   7        3.25        1.58      0.87 o 
   4   5   7       24.10       21.73      1.33 o 
  -8   6   7       17.12       16.66      1.43 o 
  -7   6   7       37.06       45.60      1.76 o 
  -6   6   7       12.35       12.95      1.22 o 
  -5   6   7       23.00       22.35      0.83 o 
  -4   6   7        1.18        1.29      0.57 o 
  -3   6   7      111.66      113.64      1.50 o 
  -2   6   7       96.32       93.81      2.03 o 
  -1   6   7       10.98       13.25      1.18 o 
   0   6   7        6.40        7.55      1.08 o 
   1   6   7        0.23        0.30      0.88 o 
   2   6   7        2.10        3.58      0.94 o 
   3   6   7        0.00        0.42      0.99 o 
  -7   7   7        8.01        9.82      1.40 o 
  -6   7   7       61.86       60.78      2.00 o 
  -5   7   7       24.91       23.56      0.91 o 
  -4   7   7       14.81       13.19      0.79 o 
  -3   7   7       41.99       43.82      1.62 o 
  -2   7   7       38.92       37.03      1.52 o 
  -1   7   7       10.35       10.75      1.23 o 
   0   7   7        8.85        9.53      1.18 o 
   1   7   7        0.58       -0.85      0.94 o 
  -5   8   7       36.72       37.14      1.64 o 
  -4   8   7        0.67        1.62      1.05 o 
  -3   8   7       17.67       17.85      1.34 o 
  -2   8   7       10.89       12.30      1.25 o 
  -2  -8   8        4.66        6.29      1.04 o 
  -1  -8   8       10.41       10.57      0.99 o 
   0  -8   8        4.29        5.51      1.02 o 
   1  -8   8        8.46        8.52      0.97 o 
   2  -8   8        0.40        0.89      0.95 o 
   3  -8   8       32.05       41.12      1.68 o 
   4  -8   8        1.78        2.96      1.19 o 
   5  -8   8       22.21       28.52      1.70 o 
  -3  -7   8        2.87        2.81      0.84 o 
  -2  -7   8       18.75       20.10      1.10 o 
  -1  -7   8        3.30        1.98      0.77 o 
   0  -7   8        2.10        0.87      0.75 o 
   1  -7   8       16.50       16.29      1.10 o 
   2  -7   8        0.12        0.62      0.92 o 
   3  -7   8       17.14       23.46      1.38 o 
   4  -7   8        1.60        3.25      0.79 o 
   5  -7   8       35.93       38.04      1.33 o 
   6  -7   8       15.16       14.39      1.11 o 
  -5  -6   8        3.09        7.26      1.05 o 
  -4  -6   8       26.28       24.95      1.15 o 
  -3  -6   8        2.33        2.15      0.81 o 
  -2  -6   8        5.91        6.81      1.18 o 
  -1  -6   8        3.31        2.69      0.52 o 
   0  -6   8        2.66        3.10      0.82 o 
   1  -6   8      122.12      126.60      4.02 o 
   2  -6   8       16.45       14.51      0.51 o 
   3  -6   8       17.32       17.39      0.92 o 
   4  -6   8       32.22       33.90      1.17 o 
   5  -6   8        4.33        4.43      0.85 o 
   6  -6   8       11.51       14.05      1.11 o 
   7  -6   8        0.03       -0.49      0.94 o 
  -5  -5   8        0.34        1.42      0.86 o 
  -4  -5   8       27.51       27.73      1.96 o 
  -3  -5   8        2.87        3.78      0.54 o 
  -2  -5   8        1.91        0.96      0.49 o 
  -1  -5   8       18.52       17.61      1.31 o 
   0  -5   8       12.11       13.52      0.99 o 
   1  -5   8        7.67        7.33      0.42 o 
   2  -5   8       54.83       52.90      0.84 o 
   3  -5   8       14.73       13.50      0.87 o 
   4  -5   8        6.43        5.38      0.81 o 
   5  -5   8       74.60       75.49      1.66 o 
   6  -5   8       44.45       44.36      1.41 o 
   7  -5   8       15.43       19.77      1.25 o 
  -6  -4   8       49.75       51.92      1.08 o 
  -5  -4   8        0.18        1.09      0.81 o 
  -4  -4   8       15.05       15.54      0.64 o 
  -3  -4   8        9.03        7.32      0.77 o 
  -2  -4   8      131.75      132.21      1.32 o 
  -1  -4   8       35.65       32.41      1.13 o 
   0  -4   8        7.29        6.21      0.40 o 
   1  -4   8       10.89        7.77      0.51 o 
   2  -4   8        1.37       -0.21      0.69 o 
   3  -4   8       53.63       56.65      1.28 o 
   4  -4   8        0.97        1.82      0.78 o 
   5  -4   8      224.41      222.43      2.58 o 
   6  -4   8      116.16      114.36      2.03 o 
   7  -4   8        4.98        6.52      0.99 o 
  -7  -3   8       14.05       13.15      1.17 o 
  -6  -3   8       52.92       55.40      3.63 o 
  -5  -3   8        0.53        1.27      0.54 o 
  -4  -3   8       11.19        9.64      0.67 o 
  -3  -3   8       12.88       14.11      0.97 o 
  -2  -3   8      235.27      229.33      1.60 o 
  -1  -3   8       41.34       41.05      1.93 o 
   0  -3   8      191.85      179.79      1.42 o 
   1  -3   8       47.76       42.82      0.79 o 
   2  -3   8        4.60        4.45      0.47 o 
   3  -3   8      200.80      210.28      2.24 o 
   4  -3   8        6.87        4.96      0.80 o 
   5  -3   8       62.04       58.16      1.47 o 
   6  -3   8       37.98       38.69      1.39 o 
   7  -3   8        0.87        1.04      0.86 o 
  -8  -2   8        0.36        0.47      0.92 o 
  -7  -2   8       56.77       53.09      1.62 o 
  -6  -2   8        4.35        4.19      1.02 o 
  -5  -2   8       28.85       29.43      0.82 o 
  -4  -2   8      143.55      136.86      6.64 o 
  -3  -2   8        0.54       -0.09      0.77 o 
  -2  -2   8      248.89      253.27      2.64 o 
  -1  -2   8      288.21      286.54      2.03 o 
   0  -2   8        9.75       11.24      0.82 o 
   1  -2   8        2.64        3.03      0.51 o 
   2  -2   8        3.50        4.55      0.47 o 
   3  -2   8       36.80       35.03      1.11 o 
   4  -2   8       53.12       51.01      1.34 o 
   5  -2   8        0.55        1.50      0.85 o 
   6  -2   8       23.40       25.82      1.21 o 
   7  -2   8        0.07       -0.38      0.90 o 
  -8  -1   8        1.95        0.31      0.94 o 
  -7  -1   8        0.01       -0.03      0.85 o 
  -6  -1   8        1.47        1.77      0.55 o 
  -5  -1   8        3.09        2.39      0.54 o 
  -4  -1   8       63.71       60.67      0.99 o 
  -3  -1   8       92.85       93.02      2.45 o 
  -2  -1   8       44.92       40.73      1.25 o 
  -1  -1   8       86.54       81.21      1.53 o 
   0  -1   8        7.68        4.27      0.71 o 
   1  -1   8       46.93       45.36      1.16 o 
   2  -1   8       11.98       11.40      1.14 o 
   3  -1   8       80.04       79.15      1.49 o 
   4  -1   8       86.36       87.40      1.61 o 
   5  -1   8       15.30       15.41      1.03 o 
   6  -1   8        6.28        5.93      0.88 o 
   7  -1   8       13.27       11.26      1.08 o 
  -8   0   8       16.14       16.67      1.24 o 
  -7   0   8        4.53        4.19      0.63 o 
  -6   0   8       39.92       42.44      0.92 o 
  -5   0   8       17.08       17.45      0.58 o 
  -4   0   8      322.66      298.86      2.92 o 
  -3   0   8       31.14       32.58      1.18 o 
  -2   0   8      119.06      107.07      1.81 o 
  -1   0   8       94.42       85.73      1.57 o 
   0   0   8       44.36       40.32      1.13 o 
   1   0   8       86.65       76.61      1.40 o 
   2   0   8       11.06        9.75      0.53 o 
   3   0   8        5.47        4.67      0.75 o 
   4   0   8       99.27       97.49      1.70 o 
   5   0   8       10.91       10.48      0.91 o 
   6   0   8       52.89       53.43      1.51 o 
  -8   1   8        6.63        8.59      0.82 o 
  -7   1   8       42.62       44.20      1.09 o 
  -6   1   8        8.82       10.13      0.69 o 
  -5   1   8       56.01       54.17      1.84 o 
  -4   1   8       71.70       69.48      2.00 o 
  -3   1   8       46.39       48.36      0.85 o 
  -2   1   8      448.17      439.10      7.52 o 
  -1   1   8       73.28       67.08      1.02 o 
   0   1   8        5.84        5.81      0.55 o 
   1   1   8       48.20       46.58      1.19 o 
   2   1   8       87.45       75.73      1.10 o 
   3   1   8        1.30        1.47      0.68 o 
   4   1   8       58.69       57.47      1.08 o 
   5   1   8        0.61        0.84      0.59 o 
   6   1   8        1.49        1.35      1.33 o 
  -8   2   8        5.65        8.52      1.14 o 
  -7   2   8       17.73       20.42      1.26 o 
  -6   2   8       29.97       28.84      0.91 o 
  -5   2   8        7.72        3.97      0.60 o 
  -4   2   8       60.38       59.07      1.17 o 
  -3   2   8       21.65       22.95      0.91 o 
  -2   2   8       32.16       27.94      1.08 o 
  -1   2   8      178.00      174.39      2.24 o 
   0   2   8       16.23       15.60      0.99 o 
   1   2   8       32.05       33.86      1.25 o 
   2   2   8       89.10       91.82      1.89 o 
   3   2   8       15.07       13.48      0.79 o 
   4   2   8       49.34       52.32      2.64 o 
   5   2   8        0.92        1.15      1.26 o 
   6   2   8        2.64        2.03      1.51 o 
  -8   3   8       19.21       22.63      1.49 o 
  -7   3   8       31.22       29.32      1.44 o 
  -6   3   8       15.48       18.58      0.86 o 
  -5   3   8        0.37        0.32      0.60 o 
  -4   3   8        2.34        2.25      0.64 o 
  -3   3   8       34.52       35.84      1.17 o 
  -2   3   8        7.57        5.58      0.82 o 
  -1   3   8        9.23        6.65      0.93 o 
   0   3   8       35.18       36.09      1.39 o 
   1   3   8        7.92        7.72      0.99 o 
   2   3   8       13.44       12.77      1.09 o 
   3   3   8       32.64       29.81      1.36 o 
   4   3   8       46.15       45.40      2.80 o 
   5   3   8        0.09        0.93      0.76 o 
  -8   4   8        4.55        5.35      1.17 o 
  -7   4   8       11.64       10.73      1.29 o 
  -6   4   8        0.21       -1.15      1.15 o 
  -5   4   8      106.47      108.66      4.74 o 
  -4   4   8       12.54       12.58      1.28 o 
  -3   4   8       39.25       41.09      0.93 o 
  -2   4   8       10.27       11.26      0.95 o 
  -1   4   8       17.43       18.88      1.15 o 
   0   4   8       18.15       20.60      1.28 o 
   1   4   8      156.43      159.89      2.63 o 
   2   4   8        4.23        2.48      0.93 o 
   3   4   8       11.64        9.50      1.08 o 
   4   4   8       24.05       29.53      1.41 o 
  -8   5   8        2.24        1.09      1.13 o 
  -7   5   8        1.87        0.20      1.10 o 
  -6   5   8       78.31       78.95      1.46 o 
  -5   5   8        4.74        4.24      0.95 o 
  -4   5   8       10.24       10.85      0.69 o 
  -3   5   8       60.45       62.47      1.64 o 
  -2   5   8        0.00       -0.37      0.86 o 
  -1   5   8      175.06      174.67      2.73 o 
   0   5   8       12.75       11.72      1.16 o 
   1   5   8        0.33        0.78      0.93 o 
   2   5   8        2.33        1.44      0.99 o 
   3   5   8        3.81        3.55      1.12 o 
  -7   6   8        0.31       -1.03      1.13 o 
  -6   6   8       30.70       35.55      1.67 o 
  -5   6   8        1.53       -0.42      0.98 o 
  -4   6   8       12.92       13.57      0.80 o 
  -3   6   8      126.96      126.37      2.39 o 
  -2   6   8       14.30       12.42      1.21 o 
  -1   6   8       48.48       45.69      1.64 o 
   0   6   8        0.02        0.24      0.97 o 
   1   6   8       17.65       20.56      1.37 o 
   2   6   8        3.05        3.67      1.13 o 
  -6   7   8       16.80       15.14      1.33 o 
  -5   7   8        0.85        1.67      0.97 o 
  -4   7   8       63.50       62.97      1.64 o 
  -3   7   8       11.21       12.74      1.26 o 
  -2   7   8        1.51        1.21      1.11 o 
  -1   7   8        8.00        5.90      0.98 o 
   0   7   8       15.71       15.94      1.36 o 
  -1  -8   9        5.78        3.50      0.87 o 
   0  -8   9        2.31        3.41      0.95 o 
   1  -8   9        0.50       -0.45      0.89 o 
   2  -8   9       15.92       22.39      1.43 o 
   3  -8   9       10.85       10.38      1.30 o 
   4  -8   9        1.23        2.94      1.25 o 
  -3  -7   9        2.93        5.44      0.97 o 
  -2  -7   9        2.78        2.60      0.83 o 
  -1  -7   9        0.21       -0.05      0.73 o 
   0  -7   9       12.97       12.51      0.97 o 
   1  -7   9        8.34        6.20      0.98 o 
   2  -7   9       58.64       62.87      1.80 o 
   3  -7   9        6.98        9.81      1.25 o 
   4  -7   9       20.51       21.70      1.06 o 
   5  -7   9        2.18        3.17      0.83 o 
  -4  -6   9        0.41       -0.84      0.84 o 
  -3  -6   9       17.66       20.09      0.90 o 
  -2  -6   9       19.73       17.73      0.75 o 
  -1  -6   9        1.69        1.94      0.55 o 
   0  -6   9       25.92       25.29      1.18 o 
   1  -6   9        5.83        7.25      0.62 o 
   2  -6   9       31.75       34.64      1.39 o 
   3  -6   9       26.38       25.85      1.04 o 
   4  -6   9        6.56        5.19      0.81 o 
   5  -6   9       79.69       85.88      1.84 o 
   6  -6   9       10.84       12.94      1.14 o 
  -5  -5   9       35.46       37.74      1.42 o 
  -4  -5   9        2.28        0.88      0.87 o 
  -3  -5   9      104.32      101.43      1.32 o 
  -2  -5   9        7.36        7.77      0.80 o 
  -1  -5   9        2.57        1.53      0.75 o 
   0  -5   9        5.81        6.39      0.58 o 
   1  -5   9        4.86        4.53      0.43 o 
   2  -5   9       15.78       14.85      1.41 o 
   3  -5   9       15.13       15.31      0.93 o 
   4  -5   9        1.29        1.93      0.83 o 
   5  -5   9       14.96       14.14      1.06 o 
   6  -5   9        0.04       -0.31      0.85 o 
  -6  -4   9       34.09       32.77      1.33 o 
  -5  -4   9       33.16       37.86      1.38 o 
  -4  -4   9        0.77        1.42      0.86 o 
  -3  -4   9       17.35       21.36      1.18 o 
  -2  -4   9      129.00      129.68      1.37 o 
  -1  -4   9        0.16       -0.30      0.45 o 
   0  -4   9       15.58       14.56      0.49 o 
   1  -4   9       77.71       76.31      1.04 o 
   2  -4   9        0.39       -0.09      0.45 o 
   3  -4   9       50.59       52.37      1.31 o 
   4  -4   9        7.49        6.59      0.90 o 
   5  -4   9        0.98        1.02      0.89 o 
   6  -4   9        0.01       -0.50      0.90 o 
  -7  -3   9        0.57        0.56      0.86 o 
  -6  -3   9        3.65        4.96      0.95 o 
  -5  -3   9        3.71        4.50      0.88 o 
  -4  -3   9       14.77       10.56      0.98 o 
  -3  -3   9       46.50       46.61      1.45 o 
  -2  -3   9        2.72        2.35      0.82 o 
  -1  -3   9        9.69        9.40      0.59 o 
   0  -3   9       26.06       28.70      0.74 o 
   1  -3   9      211.22      217.62      3.22 o 
   2  -3   9        2.05        1.90      0.48 o 
   3  -3   9       42.37       40.95      1.27 o 
   4  -3   9        0.51        0.18      0.77 o 
   5  -3   9        3.31        3.06      0.95 o 
   6  -3   9        5.02        5.14      0.94 o 
  -7  -2   9        2.81        0.77      0.94 o 
  -6  -2   9       53.25       54.79      2.09 o 
  -5  -2   9       20.11       19.36      1.14 o 
  -4  -2   9       32.01       31.48      1.33 o 
  -3  -2   9        2.43        1.46      0.85 o 
  -2  -2   9       50.13       44.00      1.42 o 
  -1  -2   9      223.81      206.94      2.46 o 
   0  -2   9      370.49      366.18      3.12 o 
   1  -2   9        3.39        2.67      0.52 o 
   2  -2   9       26.63       29.21      0.75 o 
   3  -2   9       69.91       66.08      1.47 o 
   4  -2   9        0.75       -0.20      0.78 o 
   5  -2   9       55.96       54.16      1.49 o 
   6  -2   9        1.53        1.70      0.83 o 
  -7  -1   9       17.37       17.63      1.16 o 
  -6  -1   9        0.67        0.82      0.57 o 
  -5  -1   9       54.87       53.98      1.03 o 
  -4  -1   9       58.40       54.48      1.59 o 
  -3  -1   9        8.27        7.26      0.94 o 
  -2  -1   9      249.63      242.36      2.73 o 
  -1  -1   9        5.68        4.45      0.88 o 
   0  -1   9        1.54        0.25      0.74 o 
   1  -1   9       11.27       10.14      0.82 o 
   2  -1   9        0.71        0.46      0.51 o 
   3  -1   9      152.84      145.05      2.07 o 
   4  -1   9        0.11        0.40      0.79 o 
   5  -1   9       24.78       23.99      1.17 o 
   6  -1   9        6.19        6.39      0.97 o 
  -8   0   9        0.79        1.20      1.01 o 
  -7   0   9       41.58       42.34      1.53 o 
  -6   0   9        0.02        0.02      0.48 o 
  -5   0   9       31.42       31.18      2.00 o 
  -4   0   9      283.94      272.69      2.98 o 
  -3   0   9       15.27       15.91      1.05 o 
  -2   0   9      111.64      106.30      1.93 o 
  -1   0   9       36.86       30.82      1.27 o 
   0   0   9       84.16       75.12      1.55 o 
   1   0   9       27.38       25.38      1.04 o 
   2   0   9      120.41      100.95      1.21 o 
   3   0   9       73.64       68.10      1.53 o 
   4   0   9        0.14        0.69      0.74 o 
   5   0   9        2.68        3.19      0.80 o 
   6   0   9        0.02        0.45      0.81 o 
  -8   1   9       13.15       10.87      1.25 o 
  -7   1   9       19.58       20.26      0.92 o 
  -6   1   9        3.20        3.62      0.66 o 
  -5   1   9       11.56       12.24      1.32 o 
  -4   1   9       11.99       13.17      1.07 o 
  -3   1   9        2.02        1.78      0.89 o 
  -2   1   9        1.06        1.70      0.54 o 
  -1   1   9      444.61      424.28      5.71 o 
   0   1   9      135.43      133.74      1.47 o 
   1   1   9        1.28        0.89      0.55 o 
   2   1   9       10.69        8.63      0.91 o 
   3   1   9      112.96      102.17      1.79 o 
   4   1   9       10.01        8.27      0.88 o 
   5   1   9        0.00       -0.60      0.76 o 
  -8   2   9       21.60       23.74      1.08 o 
  -7   2   9       25.78       24.93      1.43 o 
  -6   2   9       41.00       42.90      1.68 o 
  -5   2   9        5.69        9.23      0.75 o 
  -4   2   9        4.06        5.60      0.99 o 
  -3   2   9       21.43       19.19      0.73 o 
  -2   2   9       32.28       32.31      1.07 o 
  -1   2   9       54.43       47.04      1.50 o 
   0   2   9      152.67      153.94      5.58 o 
   1   2   9       51.61       49.79      1.57 o 
   2   2   9        2.77        1.59      0.94 o 
   3   2   9       19.20       17.66      0.77 o 
   5   2   9       29.24       31.30      1.70 o 
  -8   3   9       25.58       28.48      1.62 o 
  -7   3   9       63.08       63.79      1.97 o 
  -6   3   9        0.15       -0.16      0.73 o 
  -5   3   9        0.56       -0.15      0.66 o 
  -4   3   9        3.03        4.29      0.68 o 
  -3   3   9        0.60        1.43      0.95 o 
  -2   3   9       64.55       65.50      1.62 o 
  -1   3   9        0.35        0.94      0.80 o 
   0   3   9       32.65       33.76      1.38 o 
   1   3   9        5.27        4.45      0.98 o 
   2   3   9       25.50       22.62      1.34 o 
   3   3   9       13.12       16.38      1.23 o 
   4   3   9        0.02       -0.37      0.85 o 
  -7   4   9       19.37       19.41      1.45 o 
  -6   4   9        3.23        2.28      0.73 o 
  -5   4   9        0.12       -0.21      0.74 o 
  -4   4   9       30.17       32.70      1.04 o 
  -3   4   9        0.44        0.45      0.81 o 
  -2   4   9      106.34      109.81      2.18 o 
  -1   4   9       32.59       32.42      1.52 o 
   0   4   9        0.03       -0.63      0.98 o 
   1   4   9      111.26      121.88      2.48 o 
   2   4   9        1.06       -0.38      1.00 o 
   3   4   9       21.03       27.01      1.46 o 
  -7   5   9        6.14        5.61      1.19 o 
  -6   5   9        0.12       -0.38      0.77 o 
  -5   5   9       26.07       28.50      1.80 o 
  -4   5   9        9.13       11.38      1.40 o 
  -3   5   9        0.14       -0.49      0.96 o 
  -2   5   9      105.35      108.05      2.31 o 
  -1   5   9       26.60       25.05      1.49 o 
   0   5   9      109.51      122.72      2.60 o 
   1   5   9        0.31        0.29      1.02 o 
   2   5   9        1.17        0.88      1.04 o 
  -6   6   9        1.14        1.65      1.19 o 
  -5   6   9       16.67       20.34      1.35 o 
  -4   6   9       66.57       66.99      1.85 o 
  -3   6   9        2.13        2.16      1.00 o 
  -2   6   9       72.82       73.46      2.07 o 
  -1   6   9        1.98        0.78      1.15 o 
   0   6   9        5.50        7.25      1.15 o 
  -3   7   9        1.70        0.12      1.14 o 
  -1  -7  10        0.47        1.92      0.62 o 
   0  -7  10        3.97        4.77      0.88 o 
   1  -7  10        3.71        5.22      0.65 o 
   2  -7  10       37.77       39.65      1.00 o 
   3  -7  10        0.75        1.64      1.19 o 
   4  -7  10        2.42        1.14      0.76 o 
  -3  -6  10       17.57       17.08      1.17 o 
  -2  -6  10        1.02        0.26      0.60 o 
  -1  -6  10       20.28       21.60      0.96 o 
   0  -6  10       30.64       27.52      1.33 o 
   1  -6  10       15.46       17.24      0.76 o 
   2  -6  10        0.01        0.09      0.54 o 
   3  -6  10        1.54        2.28      0.81 o 
   4  -6  10        1.25        0.89      0.79 o 
   5  -6  10       14.53       10.73      0.98 o 
  -4  -5  10        3.48        3.87      0.98 o 
  -3  -5  10        3.96        4.35      0.96 o 
  -2  -5  10       30.74       33.88      1.37 o 
  -1  -5  10       24.95       25.57      1.57 o 
   0  -5  10       14.76       13.62      0.70 o 
   1  -5  10       17.36       15.68      0.55 o 
   2  -5  10        7.60        7.99      0.55 o 
   3  -5  10        7.16        5.66      0.84 o 
   4  -5  10        3.51        3.00      0.80 o 
   5  -5  10        1.23        0.16      0.86 o 
  -5  -4  10        2.28        2.21      0.91 o 
  -4  -4  10       21.77       23.65      1.28 o 
  -3  -4  10        0.10       -0.66      0.89 o 
  -2  -4  10        1.99        2.29      0.89 o 
  -1  -4  10       24.34       25.19      0.74 o 
   0  -4  10       40.16       40.50      0.71 o 
   1  -4  10        8.92        6.15      0.55 o 
   2  -4  10       15.85       17.09      0.66 o 
   3  -4  10       14.76       13.73      0.96 o 
   4  -4  10       38.91       37.82      1.33 o 
   5  -4  10        7.08        8.90      0.97 o 
   6  -4  10        0.13       -0.05      0.82 o 
  -6  -3  10        8.02        6.97      1.08 o 
  -5  -3  10        8.33        6.89      1.00 o 
  -4  -3  10        2.80        4.06      1.00 o 
  -3  -3  10       41.60       40.71      1.45 o 
  -2  -3  10        1.67        2.00      0.88 o 
  -1  -3  10        8.34        6.43      0.93 o 
   0  -3  10        8.22        8.23      0.94 o 
   1  -3  10        1.69        1.65      0.52 o 
   2  -3  10       46.15       44.54      0.92 o 
   3  -3  10        0.01       -0.34      0.83 o 
   4  -3  10       20.60       18.34      1.08 o 
   5  -3  10       13.93       12.50      1.14 o 
   6  -3  10        0.14        0.59      0.92 o 
  -6  -2  10        3.35        1.49      0.95 o 
  -5  -2  10       28.37       27.68      1.34 o 
  -4  -2  10        7.88        8.36      1.00 o 
  -3  -2  10       20.81       20.75      1.24 o 
  -2  -2  10        1.70        0.73      0.86 o 
  -1  -2  10        0.07        0.33      0.82 o 
   0  -2  10      191.85      177.64      2.38 o 
   1  -2  10       22.97       23.36      0.76 o 
   2  -2  10      110.84      110.76      2.63 o 
   3  -2  10       20.19       20.41      1.11 o 
   4  -2  10       67.65       67.35      1.64 o 
   5  -2  10       23.72       25.26      1.25 o 
   6  -2  10       52.75       48.85      1.53 o 
  -7  -1  10        2.15        1.69      0.91 o 
  -6  -1  10        3.43        3.56      0.95 o 
  -5  -1  10        0.01       -0.33      0.91 o 
  -4  -1  10        0.23        0.17      0.88 o 
  -3  -1  10       61.32       59.06      1.64 o 
  -2  -1  10        7.18        9.22      0.98 o 
  -1  -1  10      378.29      351.98      3.30 o 
   0  -1  10        3.83        4.06      0.84 o 
   1  -1  10        3.09        3.66      0.78 o 
   2  -1  10      128.77      123.76      3.28 o 
   3  -1  10       14.40       12.18      1.00 o 
   4  -1  10       34.84       35.64      1.35 o 
   5  -1  10        5.21        5.22      0.91 o 
  -7   0  10        8.49        9.78      1.08 o 
  -6   0  10        1.27        0.38      0.77 o 
  -5   0  10       15.82       16.58      1.17 o 
  -4   0  10        0.60       -0.19      0.92 o 
  -3   0  10       85.99       82.21      1.84 o 
  -2   0  10       13.56       12.68      1.07 o 
  -1   0  10      136.57      135.18      2.18 o 
   0   0  10       42.70       39.52      1.33 o 
   1   0  10        0.21        1.04      0.80 o 
   2   0  10      163.94      152.31      1.56 o 
   3   0  10        1.18        0.07      0.77 o 
   4   0  10        6.37        5.95      0.87 o 
   5   0  10        5.90        6.52      0.94 o 
  -7   1  10        0.11        0.46      0.69 o 
  -6   1  10        0.38        1.64      1.08 o 
  -5   1  10       53.53       62.11      1.77 o 
  -4   1  10        0.37        0.47      0.89 o 
  -3   1  10       52.47       54.30      1.65 o 
  -2   1  10        2.11        1.15      0.96 o 
  -1   1  10        0.47       -0.36      0.90 o 
   0   1  10        6.93        6.96      0.96 o 
   1   1  10       25.14       22.54      1.13 o 
   2   1  10        2.91        1.32      0.57 o 
   3   1  10        0.08       -0.16      0.73 o 
   4   1  10        8.66        8.83      0.91 o 
   5   1  10        9.23        8.08      0.96 o 
  -7   2  10       10.89       13.04      1.27 o 
  -6   2  10        0.49        0.67      0.77 o 
  -5   2  10       96.19      107.40      2.30 o 
  -4   2  10        0.64        1.38      1.01 o 
  -3   2  10       36.21       35.97      0.96 o 
  -2   2  10       27.57       29.77      1.74 o 
  -1   2  10        2.09        2.21      0.64 o 
   0   2  10        7.45        9.65      1.10 o 
   1   2  10        0.24        0.49      0.60 o 
   2   2  10        0.07       -0.19      1.04 o 
   3   2  10        4.66        4.26      0.87 o 
  -7   3  10        6.79        7.47      1.29 o 
  -6   3  10       76.46       80.25      2.48 o 
  -5   3  10        1.46        1.39      0.78 o 
  -4   3  10        0.62        0.91      1.07 o 
  -3   3  10       44.19       46.03      3.64 o 
  -2   3  10       33.90       34.04      3.50 o 
  -1   3  10       42.57       46.88      4.88 o 
   0   3  10        7.04        8.36      1.10 o 
   1   3  10       20.30       22.54      1.40 o 
   2   3  10        4.25        6.88      1.12 o 
   3   3  10       17.39       16.41      1.34 o 
  -7   4  10        0.34        1.19      1.10 o 
  -6   4  10        0.01       -0.13      0.82 o 
  -5   4  10       25.23       26.97      1.07 o 
  -4   4  10        3.34        5.75      1.24 o 
  -3   4  10       67.78       74.38      3.19 o 
  -2   4  10       19.26       19.89      1.35 o 
  -1   4  10        3.62        2.68      1.00 o 
   0   4  10       11.68       12.19      1.22 o 
   1   4  10        8.87        7.55      1.19 o 
   2   4  10       20.13       25.97      1.47 o 
  -6   5  10        2.64        2.27      0.81 o 
  -5   5  10        7.35        8.89      2.09 o 
  -3   5  10       18.66       20.18      1.35 o 
  -2   5  10       29.23       32.14      1.63 o 
  -1   5  10        0.69        0.64      1.04 o 
   0   5  10        9.32        8.10      1.18 o 
   1   5  10       15.21       14.53      1.48 o 
  -4   6  10        0.40       -1.08      1.08 o 
  -3   6  10       44.52       44.52      1.85 o 
  -2   6  10       37.48       38.07      1.73 o 
   1  -7  11        3.62        4.77      0.66 o 
  -2  -6  11       37.41       40.88      1.59 o 
  -1  -6  11       11.46       12.10      0.74 o 
   0  -6  11        2.13        1.57      0.74 o 
   1  -6  11       40.34       45.26      2.72 o 
   2  -6  11        0.10        0.21      0.89 o 
   3  -6  11        5.30        5.52      0.94 o 
  -3  -5  11        3.78        5.48      1.08 o 
  -2  -5  11        0.99        2.38      0.99 o 
  -1  -5  11       14.67       15.13      1.12 o 
   0  -5  11        0.13        0.22      0.54 o 
   1  -5  11       11.22       11.54      0.75 o 
   2  -5  11        6.32        3.96      0.80 o 
   3  -5  11        3.12        4.30      0.81 o 
   4  -5  11        3.26        2.71      0.85 o 
  -4  -4  11       18.32       20.47      1.33 o 
  -3  -4  11        0.68       -0.79      0.97 o 
  -2  -4  11       15.77       15.12      1.18 o 
  -1  -4  11       46.82       43.17      1.07 o 
   0  -4  11        3.32        3.52      0.64 o 
   1  -4  11        6.69        6.90      0.65 o 
   2  -4  11        7.24        7.23      0.84 o 
   3  -4  11        0.52        0.34      0.83 o 
   4  -4  11       36.49       38.29      1.42 o 
   5  -4  11        0.37        0.95      0.90 o 
  -5  -3  11        2.02        1.91      0.96 o 
  -4  -3  11       24.14       24.49      1.38 o 
  -3  -3  11        1.15        0.72      0.90 o 
  -2  -3  11       41.97       44.46      1.53 o 
  -1  -3  11       14.56       18.54      1.18 o 
   0  -3  11       49.66       44.87      0.98 o 
   1  -3  11       32.60       32.47      0.89 o 
   2  -3  11       24.65       24.35      1.14 o 
   3  -3  11       40.55       40.76      1.40 o 
   4  -3  11       10.47       12.68      1.10 o 
   5  -3  11        0.32        1.64      0.94 o 
  -6  -2  11       11.80        9.03      1.14 o 
  -5  -2  11        3.29        4.55      1.03 o 
  -4  -2  11       73.07       78.37      1.96 o 
  -3  -2  11        6.23        5.02      1.02 o 
  -2  -2  11       12.77       11.97      1.08 o 
  -1  -2  11       12.82       12.85      1.10 o 
   0  -2  11        0.78        1.14      0.88 o 
   1  -2  11       25.73       24.98      1.04 o 
   2  -2  11        5.39        6.57      0.94 o 
   3  -2  11       29.43       30.51      1.30 o 
   4  -2  11       29.08       26.83      1.23 o 
   5  -2  11        9.67       11.55      1.12 o 
  -6  -1  11        6.54        7.36      1.15 o 
  -5  -1  11        0.03       -0.97      0.98 o 
  -4  -1  11        0.12       -0.91      0.98 o 
  -3  -1  11       33.13       34.54      1.45 o 
  -2  -1  11        7.64        8.97      1.03 o 
  -1  -1  11       10.20        8.89      1.01 o 
   0  -1  11       27.55       25.04      1.23 o 
   1  -1  11       33.69       31.33      1.27 o 
   2  -1  11        3.98        3.38      0.62 o 
   3  -1  11       86.07       81.21      1.81 o 
   4  -1  11       35.24       35.15      1.40 o 
  -6   0  11       23.76       22.10      1.46 o 
  -5   0  11       52.11       48.56      1.70 o 
  -4   0  11       24.30       22.65      1.33 o 
  -3   0  11       12.53       11.57      1.11 o 
  -2   0  11       13.72       12.86      1.15 o 
  -1   0  11        0.30        0.51      0.89 o 
   0   0  11       25.86       23.11      1.22 o 
   1   0  11       54.49       51.52      1.54 o 
   2   0  11        3.04        4.57      0.81 o 
   3   0  11       17.99       14.63      1.10 o 
   4   0  11       11.69       13.43      1.04 o 
  -6   1  11       22.03       23.67      1.48 o 
  -5   1  11       15.05       14.45      1.32 o 
  -4   1  11       15.07       17.60      1.34 o 
  -3   1  11       30.29       29.50      1.49 o 
  -2   1  11       33.78       34.09      1.52 o 
  -1   1  11        3.28        3.89      1.00 o 
   0   1  11        0.01       -0.03      0.85 o 
   1   1  11       25.28       24.17      1.22 o 
   2   1  11        5.38        4.67      0.62 o 
   3   1  11        0.07       -0.83      0.83 o 
   4   1  11        6.80        9.18      1.02 o 
  -6   2  11       32.94       33.06      1.69 o 
  -5   2  11       12.13       13.47      1.33 o 
  -4   2  11       32.65       34.40      1.65 o 
  -3   2  11        9.94        9.99      1.27 o 
  -2   2  11       14.61       15.28      0.88 o 
  -1   2  11       65.54       62.78      1.29 o 
   0   2  11        0.09       -0.36      0.68 o 
   1   2  11       14.32       15.25      1.00 o 
   2   2  11        8.39        7.76      0.92 o 
   3   2  11        2.54        2.46      0.87 o 
  -6   3  11       22.36       27.51      1.62 o 
  -5   3  11       17.25       16.55      1.53 o 
  -4   3  11        7.68        8.17      1.35 o 
  -3   3  11       12.99       16.10      0.90 o 
  -2   3  11       41.60       40.27      2.26 o 
  -1   3  11       10.23       12.37      1.86 o 
   0   3  11       25.16       30.05      1.68 o 
   1   3  11        0.66        0.96      0.73 o 
   2   3  11       17.56       13.68      0.86 o 
  -5   4  11        2.21       -0.32      1.27 o 
  -4   4  11       55.19       64.39      2.19 o 
  -3   4  11       23.16       24.35      2.20 o 
  -2   4  11        5.37        5.18      1.84 o 
  -1   4  11        0.03       -0.34      0.96 o 
   0   4  11       17.26       20.85      1.51 o 
   1   4  11       21.42       25.47      1.61 o 
  -4   5  11       28.16       35.26      1.88 o 
  -3   5  11        8.44        8.16      1.30 o 
  -2   5  11        2.98        1.97      1.22 o 
  -1   5  11       23.47       22.78      1.49 o 
  -2  -5  12        2.44        4.07      1.10 o 
  -1  -5  12        5.69        5.89      1.08 o 
   0  -5  12       10.91       12.13      1.17 o 
   1  -5  12        2.44        3.05      1.56 o 
   2  -5  12        4.58        5.23      1.58 o 
   3  -5  12        1.01        1.08      0.78 o 
  -3  -4  12        0.47        0.26      0.93 o 
  -2  -4  12       18.52       19.22      1.27 o 
  -1  -4  12        0.42       -0.70      0.99 o 
   0  -4  12       44.55       43.10      1.13 o 
   1  -4  12        0.09       -0.75      0.75 o 
   2  -4  12        9.43       11.05      0.95 o 
   3  -4  12       20.17       22.65      1.26 o 
  -4  -3  12        1.56        0.08      1.00 o 
  -3  -3  12        7.99        9.03      1.13 o 
  -2  -3  12        1.01        1.55      0.96 o 
  -1  -3  12      117.67      112.54      2.25 o 
   0  -3  12        2.95        1.23      0.84 o 
   1  -3  12       30.56       29.51      1.29 o 
   2  -3  12       20.28       22.51      1.26 o 
   3  -3  12       43.22       49.52      1.61 o 
  -5  -2  12        2.33        3.71      1.15 o 
  -4  -2  12        1.75        2.01      1.06 o 
  -3  -2  12        2.95        3.23      1.06 o 
  -2  -2  12       17.28       15.73      1.22 o 
  -1  -2  12        0.26        0.04      0.93 o 
   0  -2  12       81.49       74.61      1.85 o 
   1  -2  12       13.66       15.65      0.78 o 
   2  -2  12       22.53       19.62      1.23 o 
   3  -2  12       13.47       13.91      1.07 o 
  -5  -1  12        8.27        8.27      1.20 o 
  -4  -1  12        0.21       -1.08      1.08 o 
  -3  -1  12        0.88        1.85      1.03 o 
  -2  -1  12        2.17        1.82      0.96 o 
  -1  -1  12        1.56        1.96      0.93 o 
   0  -1  12        3.27        1.97      0.91 o 
   1  -1  12        7.81        8.24      0.92 o 
   2  -1  12        5.33        3.30      0.90 o 
   3  -1  12       19.76       16.84      1.15 o 
  -5   0  12        0.79        2.82      1.18 o 
  -4   0  12       41.29       41.38      1.68 o 
  -3   0  12        0.46        0.02      0.96 o 
  -2   0  12       35.61       35.38      1.56 o 
  -1   0  12       24.47       23.63      1.39 o 
   0   0  12       12.47       12.40      1.15 o 
   1   0  12       48.86       48.38      1.62 o 
   2   0  12        1.64        1.18      0.97 o 
   3   0  12       10.38       11.48      1.13 o 
  -5   1  12        2.56        1.85      1.22 o 
  -4   1  12       19.54       20.17      1.46 o 
  -3   1  12        2.68        2.67      1.16 o 
  -2   1  12       92.88       99.36      2.38 o 
  -1   1  12        4.68        5.57      1.17 o 
   0   1  12       21.22       21.92      1.34 o 
   1   1  12       23.54       22.47      1.35 o 
   2   1  12        0.00        0.42      0.87 o 
  -5   2  12       21.65       23.63      1.65 o 
  -4   2  12       37.89       45.71      2.03 o 
  -3   2  12       20.39       20.36      1.56 o 
  -2   2  12       21.67       24.34      1.59 o 
  -1   2  12        3.32        1.37      1.01 o 
   0   2  12        7.95        5.61      1.17 o 
   1   2  12       16.91       13.51      1.26 o 
  -5   3  12       15.15       18.42      1.69 o 
  -4   3  12        7.22        7.26      1.49 o 
  -3   3  12        5.05        4.67      1.37 o 
  -2   3  12       31.88       30.98      1.15 o 
  -1   3  12        4.26        6.44      0.85 o 
   0   3  12        2.41        1.78      1.31 o 
  -3   4  12       11.81       13.92      1.39 o 
  -2   4  12       20.94       22.99      1.79 o 
  -1  -4  13       13.31       13.82      1.26 o 
   0  -4  13       10.57       10.66      0.73 o 
   1  -4  13        2.53        1.77      0.58 o 
  -3  -3  13       13.77       13.13      1.29 o 
  -2  -3  13        2.54        3.67      1.05 o 
  -1  -3  13        0.65       -0.16      1.02 o 
   0  -3  13       16.29       15.36      0.80 o 
   1  -3  13        0.11       -0.25      0.79 o 
   2  -3  13        2.56        2.37      0.86 o 
  -3  -2  13        2.33        2.22      1.01 o 
  -2  -2  13        4.00        2.99      1.03 o 
  -1  -2  13       48.22       38.13      1.60 o 
   0  -2  13       13.90       11.33      1.18 o 
   1  -2  13        2.60        2.55      0.71 o 
   2  -2  13        4.38        3.54      0.99 o 
  -3  -1  13        3.92        3.42      1.15 o 
  -2  -1  13       10.67       11.22      1.29 o 
  -1  -1  13        2.90        2.50      1.16 o 
   0  -1  13        5.90        6.79      1.17 o 
   1  -1  13        0.02        0.38      0.62 o 
   2  -1  13        3.54        3.25      0.98 o 
  -4   0  13        3.70        3.96      1.28 o 
  -3   0  13       11.74       12.07      1.33 o 
  -2   0  13        8.85        6.92      1.16 o 
  -1   0  13       11.10        8.75      1.26 o 
   0   0  13        8.94        7.38      1.21 o 
   1   0  13        8.09        7.71      0.77 o 
  -4   1  13        0.65       -0.98      1.25 o 
  -3   1  13       23.98       23.58      1.65 o 
  -2   1  13        0.64       -0.97      1.29 o 
  -1   1  13        2.00        1.57      1.09 o 
   0   1  13        2.92        4.02      1.22 o 
  -3   2  13       39.58       45.15      2.13 o 
  -2   2  13        3.87        6.34      1.50 o 
  -1   2  13        0.14       -0.69      1.24 o 
                                                 
